# Supplementary material for: ﻿Description of two new species of Psilochasmus Lühe, 1909 (Digenea, Psilostomidae), with remarks on the diversity of the genus and a key to its species
Source: Zookeys. 2025 Oct 1;1254:149–70. doi: 10.3897/zookeys.1254.162728 (PMC12508769; doi:10.3897/zookeys.1254.162728)
Supplement: XML Treatment for Psilochasmus oxyurus [file zookeys.1254.162728-treatment1.xml]

<!DOCTYPE tp:taxon-treatment
  PUBLIC "-//TaxonX//DTD Taxonomic Treatment Publishing DTD v0 20100105//EN" "tax-treatment-NSO.dtd">
<tp:taxon-treatment xmlns:tp="http://www.plazi.org/taxpub"><tp:treatment-meta><kwd-group><label>Taxon classification</label><kwd>
                <named-content content-type="kingdom">Animalia</named-content>
              </kwd><kwd>
                <named-content content-type="order">Plagiorchiida</named-content>
              </kwd><kwd>
                <named-content content-type="family">Psilostomidae</named-content>
              </kwd></kwd-group><mixed-citation publication-type="journal"><person-group><name><surname>Achatz</surname><given-names>Tyler J.</given-names></name><name><surname>Morton</surname><given-names>Lauren B.</given-names></name><name><surname>Orlofske</surname><given-names>Sarah A.</given-names></name><name><surname>Brant</surname><given-names>Sara V.</given-names></name><name><surname>Montes</surname><given-names>Martin M.</given-names></name><name><surname>Bondone</surname><given-names>Federico</given-names></name><name><surname>Tkach</surname><given-names>Vasyl V.</given-names></name></person-group><article-title>﻿Description of two new species of <italic><tp:taxon-name><tp:taxon-name-part taxon-name-part-type="genus" reg="Psilochasmus">Psilochasmus</tp:taxon-name-part></tp:taxon-name></italic> Lühe, 1909 (<tp:taxon-name><tp:taxon-name-part taxon-name-part-type="subclass">Digenea</tp:taxon-name-part></tp:taxon-name>, <tp:taxon-name><tp:taxon-name-part taxon-name-part-type="family">Psilostomidae</tp:taxon-name-part></tp:taxon-name>), with remarks on the diversity of the genus and a key to its species</article-title><source>Zookeys</source><day>01</day><month>10</month><year>2025</year><volume>1254</volume><fpage>149</fpage><lpage>170</lpage><pub-id pub-id-type="doi">10.3897/zookeys.1254.162728</pub-id></mixed-citation></tp:treatment-meta><tp:nomenclature><label>﻿</label><tp:taxon-name><object-id xmlns:xlink="http://www.w3.org/1999/xlink" content-type="arpha" xlink:type="simple">062CC7ED-45FA-5BD5-8D7B-DEEB835A4C51</object-id>
              <tp:taxon-name-part taxon-name-part-type="genus" reg="Psilochasmus">Psilochasmus</tp:taxon-name-part>
              <tp:taxon-name-part taxon-name-part-type="species" reg="oxyurus">oxyurus</tp:taxon-name-part>
            </tp:taxon-name><tp:taxon-authority>(Creplin, 1825)</tp:taxon-authority><xref ref-type="fig" rid="F3">Fig. 3</xref></tp:nomenclature><tp:treatment-sec sec-type="description" id="SECID0EPAAG"><title>Description.</title><p>Based on six adult specimens (measurements of illustrated specimen are given in text; measurements of entire series are given in Table <xref ref-type="table" rid="T2">2</xref>). Body elongate, cylindrical, somewhat wider near level of testes, 4,189 × 615, with narrow muscular, retractile tail-like process. Body length to width ratio 6.8. Ratio of body width at level of testes to body width at level of ventral sucker 1.0. Tegument armed. Forebody length represents 26% of body length. Oral sucker subterminal, elongate-oval, 294 × 282, sometimes withdrawn under surface of tegument. Ventral sucker protuberant with deep cavity, consisting of strongly muscular portion and extensive surrounding sub-tegumental rim, larger than oral sucker, 609 × 586. Oral sucker to ventral sucker width ratio 0.5. Prepharynx short, not observed in holotype. Pharynx muscular, elongate-oval, smaller than oral sucker, 145 × 127. Oral sucker to pharynx length ratio 2.0; oral sucker to pharynx width ratio 2.2. Esophagus muscular, bifurcating anterior to level of ventral sucker, 328. Ceca thin-walled, extending to near posterior end of body.</p><table-wrap id="T2" position="float" orientation="portrait"><label>Table 2.</label><caption><p>Morphometric characters of the <italic><tp:taxon-name><tp:taxon-name-part taxon-name-part-type="genus" reg="Psilochasmus">Psilochasmus</tp:taxon-name-part></tp:taxon-name></italic> spp. described in the present study: ranges followed by mean in parentheses.</p></caption><table id="TID0EX3BG" rules="all"><tbody><tr><th rowspan="1" colspan="1">Species</th><th rowspan="1" colspan="1">
                      <italic>
                        <tp:taxon-name><tp:taxon-name-part taxon-name-part-type="genus" reg="Psilochasmus">P.</tp:taxon-name-part> <tp:taxon-name-part taxon-name-part-type="species" reg="oxyurus">oxyurus</tp:taxon-name-part></tp:taxon-name>
                      </italic>
                    </th><th rowspan="1" colspan="1"><italic><tp:taxon-name><tp:taxon-name-part taxon-name-part-type="genus" reg="Psilochasmus">P.</tp:taxon-name-part> <tp:taxon-name-part taxon-name-part-type="species" reg="slavaukrainii">slavaukrainii</tp:taxon-name-part></tp:taxon-name></italic> sp. nov.</th><th rowspan="1" colspan="1"><italic><tp:taxon-name><tp:taxon-name-part taxon-name-part-type="genus" reg="Psilochasmus">P.</tp:taxon-name-part> <tp:taxon-name-part taxon-name-part-type="species" reg="urbeni">urbeni</tp:taxon-name-part></tp:taxon-name></italic> sp. nov.</th></tr><tr><td rowspan="1" colspan="1">
                      <bold>Host</bold>
                    </td><td rowspan="1" colspan="1">
                      <italic>
                        <tp:taxon-name><tp:taxon-name-part taxon-name-part-type="genus" reg="Anas">Anas</tp:taxon-name-part> <tp:taxon-name-part taxon-name-part-type="species" reg="crecca">crecca</tp:taxon-name-part></tp:taxon-name>
                      </italic>
                    </td><td rowspan="1" colspan="1">
                      <italic>
                        <tp:taxon-name><tp:taxon-name-part taxon-name-part-type="genus" reg="Anas">Anas</tp:taxon-name-part> <tp:taxon-name-part taxon-name-part-type="species" reg="clypeata">clypeata</tp:taxon-name-part></tp:taxon-name>
                      </italic>
                    </td><td rowspan="1" colspan="1"><italic><tp:taxon-name><tp:taxon-name-part taxon-name-part-type="genus" reg="Aythya">Aythya</tp:taxon-name-part> <tp:taxon-name-part taxon-name-part-type="species" reg="marila">marila</tp:taxon-name-part></tp:taxon-name></italic>, <italic><tp:taxon-name><tp:taxon-name-part taxon-name-part-type="genus" reg="Aythya">Aythya</tp:taxon-name-part> <tp:taxon-name-part taxon-name-part-type="species" reg="affinis">affinis</tp:taxon-name-part></tp:taxon-name></italic></td></tr><tr><td rowspan="1" colspan="1">
                      <bold>Locality</bold>
                    </td><td rowspan="1" colspan="1">Ukraine</td><td rowspan="1" colspan="1">Ukraine</td><td rowspan="1" colspan="1">USA</td></tr><tr><td rowspan="1" colspan="1">
                      <bold>Number of specimens (<italic>n</italic>)</bold>
                    </td><td rowspan="1" colspan="1">6</td><td rowspan="1" colspan="1">4</td><td rowspan="1" colspan="1">5</td></tr><tr><td rowspan="1" colspan="1">Body length</td><td rowspan="1" colspan="1">2,415–4,189 (3,047)</td><td rowspan="1" colspan="1">2,076–3,219 (2,623)</td><td rowspan="1" colspan="1">6,000–7,020 (6,674)</td></tr><tr><td rowspan="1" colspan="1">Body width at level of testes</td><td rowspan="1" colspan="1">449–615 (534)</td><td rowspan="1" colspan="1">660–759 (699)</td><td rowspan="1" colspan="1">661–1,405 (1,080)</td></tr><tr><td rowspan="1" colspan="1">Body length to width ratio</td><td rowspan="1" colspan="1">5.4–6.8 (5.9)</td><td rowspan="1" colspan="1">3.1–4.3 (3.7)</td><td rowspan="1" colspan="1">5–7.4 (5.8)</td></tr><tr><td rowspan="1" colspan="1">Body width ratio at levels of testes:ventral sucker</td><td rowspan="1" colspan="1">1–1.3 (1.1)</td><td rowspan="1" colspan="1">1.5–1.8 (1.7)</td><td rowspan="1" colspan="1">0.9–1.5 (1.2)</td></tr><tr><td rowspan="1" colspan="1">Forebody length as (% of body length)</td><td rowspan="1" colspan="1">26–37% (32%)</td><td rowspan="1" colspan="1">30–36% (34%)</td><td rowspan="1" colspan="1">27–33% (30%)</td></tr><tr><td rowspan="1" colspan="1">Oral sucker length</td><td rowspan="1" colspan="1">213–294 (241)</td><td rowspan="1" colspan="1">192–259 (222)</td><td rowspan="1" colspan="1">318–455 (387)</td></tr><tr><td rowspan="1" colspan="1">Oral sucker width</td><td rowspan="1" colspan="1">209–282 (231)</td><td rowspan="1" colspan="1">195–206 (201)</td><td rowspan="1" colspan="1">284–417 (370)</td></tr><tr><td rowspan="1" colspan="1">Ventral sucker length</td><td rowspan="1" colspan="1">375–609 (460)</td><td rowspan="1" colspan="1">312–389 (343)</td><td rowspan="1" colspan="1">402–785 (632)</td></tr><tr><td rowspan="1" colspan="1">Ventral sucker width</td><td rowspan="1" colspan="1">387–586 (452)</td><td rowspan="1" colspan="1">330–426 (374)</td><td rowspan="1" colspan="1">520–830 (698)</td></tr><tr><td rowspan="1" colspan="1">Oral sucker to ventral sucker width ratio</td><td rowspan="1" colspan="1">0.5–0.6 (0.5)</td><td rowspan="1" colspan="1">0.5–0.6 (0.5)</td><td rowspan="1" colspan="1">0.5–0.6 (0.5)</td></tr><tr><td rowspan="1" colspan="1">Prepharynx</td><td rowspan="1" colspan="1">0–31 (11)</td><td rowspan="1" colspan="1">0 (0)</td><td rowspan="1" colspan="1">0–48 (19)</td></tr><tr><td rowspan="1" colspan="1">Pharynx length</td><td rowspan="1" colspan="1">107–145 (120)</td><td rowspan="1" colspan="1">103–143 (127)</td><td rowspan="1" colspan="1">224–301 (281)</td></tr><tr><td rowspan="1" colspan="1">Pharynx width</td><td rowspan="1" colspan="1">74–128 (106)</td><td rowspan="1" colspan="1">73–100 (90)</td><td rowspan="1" colspan="1">194–376 (282)</td></tr><tr><td rowspan="1" colspan="1">Oral sucker to pharynx length ratio</td><td rowspan="1" colspan="1">1.8–2.3 (2)</td><td rowspan="1" colspan="1">1.4–1.9 (1.7)</td><td rowspan="1" colspan="1">1.1–1.5 (1.4)</td></tr><tr><td rowspan="1" colspan="1">Oral sucker to pharynx width ratio</td><td rowspan="1" colspan="1">1.6–2.8 (2.3)</td><td rowspan="1" colspan="1">2.1–2.7 (2.3)</td><td rowspan="1" colspan="1">1.1–1.5 (1.3)</td></tr><tr><td rowspan="1" colspan="1">Esophagus length</td><td rowspan="1" colspan="1">328–456 (370)</td><td rowspan="1" colspan="1">182–482 (330)</td><td rowspan="1" colspan="1">537–923 (673)</td></tr><tr><td rowspan="1" colspan="1">Anterior testis length</td><td rowspan="1" colspan="1">286–485 (355)</td><td rowspan="1" colspan="1">217–269 (237)</td><td rowspan="1" colspan="1">327–810 (646)</td></tr><tr><td rowspan="1" colspan="1">Anterior testis width</td><td rowspan="1" colspan="1">174–258 (223)</td><td rowspan="1" colspan="1">222–238 (230)</td><td rowspan="1" colspan="1">248–617 (468)</td></tr><tr><td rowspan="1" colspan="1">Posterior testis length</td><td rowspan="1" colspan="1">308–517 (386)</td><td rowspan="1" colspan="1">221–345 (279)</td><td rowspan="1" colspan="1">612–951 (820)</td></tr><tr><td rowspan="1" colspan="1">Posterior testis width</td><td rowspan="1" colspan="1">148–236 (191)</td><td rowspan="1" colspan="1">157–208 (189)</td><td rowspan="1" colspan="1">234–528 (395)</td></tr><tr><td rowspan="1" colspan="1">Cirrus-sac length</td><td rowspan="1" colspan="1">487–1197 (769)</td><td rowspan="1" colspan="1">421–501 (462)</td><td rowspan="1" colspan="1">1,690*</td></tr><tr><td rowspan="1" colspan="1">Cirrus-sac width</td><td rowspan="1" colspan="1">53–100 (72)</td><td rowspan="1" colspan="1">68–80 (75)</td><td rowspan="1" colspan="1">226*</td></tr><tr><td rowspan="1" colspan="1">Ovary length</td><td rowspan="1" colspan="1">110–180 (133)</td><td rowspan="1" colspan="1">95–128 (115)</td><td rowspan="1" colspan="1">108–273 (225)</td></tr><tr><td rowspan="1" colspan="1">Ovary width</td><td rowspan="1" colspan="1">103–148 (118)</td><td rowspan="1" colspan="1">82–128 (113)</td><td rowspan="1" colspan="1">108–278 (228)</td></tr><tr><td rowspan="1" colspan="1">Number of eggs</td><td rowspan="1" colspan="1">2–17 (6)</td><td rowspan="1" colspan="1">1–5 (4)</td><td rowspan="1" colspan="1">1–137 (78)</td></tr><tr><td rowspan="1" colspan="1">Egg length</td><td rowspan="1" colspan="1">79–99 (88)</td><td rowspan="1" colspan="1">84–101 (94)</td><td rowspan="1" colspan="1">87–113 (99)</td></tr><tr><td rowspan="1" colspan="1">Egg width</td><td rowspan="1" colspan="1">49–60 (54)</td><td rowspan="1" colspan="1">50–66 (60)</td><td rowspan="1" colspan="1">55–75 (66)</td></tr></tbody></table><table-wrap-foot><fn><p>* Only observed in holotype.</p></fn></table-wrap-foot></table-wrap><fig id="F3" position="float" orientation="portrait"><object-id xmlns:xlink="http://www.w3.org/1999/xlink" content-type="doi" xlink:type="simple">10.3897/zookeys.1254.162728.figure3</object-id><object-id xmlns:xlink="http://www.w3.org/1999/xlink" content-type="arpha" xlink:type="simple">2FE7A56D-CEE3-57FA-A4D8-FC225C721635</object-id><label>Figure 3.</label><caption><p><italic><tp:taxon-name><tp:taxon-name-part taxon-name-part-type="genus" reg="Psilochasmus">Psilochasmus</tp:taxon-name-part> <tp:taxon-name-part taxon-name-part-type="species" reg="oxyurus">oxyurus</tp:taxon-name-part></tp:taxon-name></italic> vouchers. A. Entire, ventral view; B. Middle of body, ventral view; uterus and eggs omitted; C. Posterior end with tail protruding, ventral view; D. Entire, lateral view.</p></caption><graphic xmlns:xlink="http://www.w3.org/1999/xlink" xlink:href="zookeys-1254-149_article-162728__-g003.jpg" position="float" orientation="portrait" xlink:type="simple" id="oo_1428136.jpg"><uri content-type="original_file" xlink:type="simple">https://binary.pensoft.net/fig/1428136</uri></graphic></fig><p>Testes tandem, in posterior half of body, weakly or strongly lobate. Anterior testis 485 × 258; posterior testis 517 × 236. Cirrus-sac elongate, slender, reaching level of ovary or anterior to it, 1,197 × 100. Internal seminal vesicle unipartite, tubular, with broader proximal part. Pars prostatica indistinct. Genital pore immediately anterior to level of ventral sucker.</p><p>Ovary oval, median or submedian, pretesticular, 180 × 148. Mehlis’ gland between level of ovary and anterior testis. Uterine seminal receptacle present. Laurer’s canal not observed. Vitellarium distributed throughout most of hind body length, absent in tail; most follicles lateral to gonads, uterus and cirrus-sac. Vitelline reservoir between level of ovary and anterior testis. Eggs not numerous, ≤17 present, 79–99 × 49–60.</p><p>Excretory pore subterminal. Excretory bladder not readily observed.</p></tp:treatment-sec><tp:treatment-sec sec-type="Taxonomic summary" id="SECID0E3RAG"><title>Taxonomic summary.</title><p><bold>Type host</bold>: <italic><tp:taxon-name><tp:taxon-name-part taxon-name-part-type="genus" reg="Aythya">Aythya</tp:taxon-name-part> <tp:taxon-name-part taxon-name-part-type="species" reg="marila">marila</tp:taxon-name-part></tp:taxon-name></italic> (L.) (<tp:taxon-name><tp:taxon-name-part taxon-name-part-type="order">Anseriformes</tp:taxon-name-part></tp:taxon-name>: <tp:taxon-name><tp:taxon-name-part taxon-name-part-type="family">Anatidae</tp:taxon-name-part></tp:taxon-name>).</p><p><bold>Host in this study</bold>: <italic><tp:taxon-name><tp:taxon-name-part taxon-name-part-type="genus" reg="Anas">Anas</tp:taxon-name-part> <tp:taxon-name-part taxon-name-part-type="species" reg="crecca">crecca</tp:taxon-name-part></tp:taxon-name></italic> L. (<tp:taxon-name><tp:taxon-name-part taxon-name-part-type="order">Anseriformes</tp:taxon-name-part></tp:taxon-name>: <tp:taxon-name><tp:taxon-name-part taxon-name-part-type="family">Anatidae</tp:taxon-name-part></tp:taxon-name>).</p><p><bold>Site of infection</bold>: small intestine.</p><p><bold>Locality in this study</bold>: Skadovsk District, Kherson Region, Ukraine (<named-content xmlns:xlink="http://www.w3.org/1999/xlink" content-type="dwc:verbatimCoordinates" xlink:type="simple"><named-content content-type="geo-json" specific-use="{&#34;type&#34;:&#34;Point&#34;,&#34;coordinates&#34;:[32.227972,46.132111]}" id="NCID0E4TAG" xlink:type="simple">46°07'55.6"N, 32°13'40.7"E</named-content></named-content>).</p><p><bold>Specimens deposited</bold>: Vouchers: <named-content xmlns:xlink="http://www.w3.org/1999/xlink" content-type="dwc:institutional_code" xlink:title="Harold W. Manter Laboratory" xlink:href="http://grbio.org/institution/howard-w-manter-laboratory-parasitology" xlink:type="simple">HWML</named-content>-218106, labeled <italic><tp:taxon-name><tp:taxon-name-part taxon-name-part-type="genus" reg="Anas">Anas</tp:taxon-name-part> <tp:taxon-name-part taxon-name-part-type="species" reg="crecca">crecca</tp:taxon-name-part></tp:taxon-name></italic>, small intestine, Skadovsk District, Kherson Region, Ukraine, 31 Aug 2011, coll. V. V. Tkach.</p><p><bold>Representative DNA sequences</bold>: <ext-link xmlns:xlink="http://www.w3.org/1999/xlink" xlink:href="PX118872" ext-link-type="gen" xlink:type="simple">PX118872</ext-link> (ITS region + 28S); <ext-link xmlns:xlink="http://www.w3.org/1999/xlink" xlink:href="PX114583" ext-link-type="gen" xlink:type="simple">PX114583</ext-link> (<italic>nad</italic>1).</p></tp:treatment-sec><tp:treatment-sec sec-type="remarks" id="SECID0EFVAG"><title>Remarks.</title><p>The original description of the species by <xref ref-type="bibr" rid="B4">Creplin (1825)</xref> and redescription by <xref ref-type="bibr" rid="B2">Braun (1902)</xref> lack most details and measurements provided in descriptions of other echinostomatoid taxa. Despite this, the morphology (quantitative and qualitative characters) of our specimens of <italic><tp:taxon-name><tp:taxon-name-part taxon-name-part-type="genus" reg="Psilochasmus">P.</tp:taxon-name-part> <tp:taxon-name-part taxon-name-part-type="species" reg="oxyurus">oxyurus</tp:taxon-name-part></tp:taxon-name></italic> closely conforms to the original description by <xref ref-type="bibr" rid="B4">Creplin (1825)</xref> and redescription by <xref ref-type="bibr" rid="B2">Braun (1902)</xref> (Table <xref ref-type="table" rid="T2">2</xref>). Importantly, we provide molecular data associated with our described specimens of <italic><tp:taxon-name><tp:taxon-name-part taxon-name-part-type="genus" reg="Psilochasmus">P.</tp:taxon-name-part> <tp:taxon-name-part taxon-name-part-type="species" reg="oxyurus">oxyurus</tp:taxon-name-part></tp:taxon-name></italic>.</p></tp:treatment-sec><ref-list><ref id="B4"><mixed-citation xmlns:xlink="http://www.w3.org/1999/xlink" xlink:type="simple"><person-group><name name-style="western"><surname>Creplin</surname><given-names>FCH</given-names></name></person-group> (<year>1825</year>) <source>Observationes de entozois.</source><publisher-name>Sumtibus Mauritii Librarii</publisher-name>, <publisher-loc>Gryphiswaldia</publisher-loc>, <size units="page">86 pp</size>.</mixed-citation></ref><ref id="B2"><mixed-citation xmlns:xlink="http://www.w3.org/1999/xlink" xlink:type="simple"><person-group><name name-style="western"><surname>Braun</surname><given-names>M</given-names></name></person-group> (<year>1902</year>) <article-title>Fascioliden der Vögel. Zoologische Jahrbücher.</article-title><source>Abteilung für Systematik, Geographie und Biologie der Tiere</source><volume>16</volume>: <fpage>1</fpage>–<lpage>162</lpage>.</mixed-citation></ref></ref-list></tp:taxon-treatment>
