# Supplementary material for: ﻿Description of two new species of Psilochasmus Lühe, 1909 (Digenea, Psilostomidae), with remarks on the diversity of the genus and a key to its species
Source: Zookeys. 2025 Oct 1;1254:149–70. doi: 10.3897/zookeys.1254.162728 (PMC12508769; doi:10.3897/zookeys.1254.162728)
Supplement: XML Treatment for Psilochasmus slavaukrainii [file zookeys.1254.162728-treatment2.xml]

<!DOCTYPE tp:taxon-treatment
  PUBLIC "-//TaxonX//DTD Taxonomic Treatment Publishing DTD v0 20100105//EN" "tax-treatment-NSO.dtd">
<tp:taxon-treatment xmlns:tp="http://www.plazi.org/taxpub"><tp:treatment-meta><kwd-group><label>Taxon classification</label><kwd>
                <named-content content-type="kingdom">Animalia</named-content>
              </kwd><kwd>
                <named-content content-type="order">Plagiorchiida</named-content>
              </kwd><kwd>
                <named-content content-type="family">Psilostomidae</named-content>
              </kwd></kwd-group><mixed-citation publication-type="journal"><person-group><name><surname>Achatz</surname><given-names>Tyler J.</given-names></name><name><surname>Morton</surname><given-names>Lauren B.</given-names></name><name><surname>Orlofske</surname><given-names>Sarah A.</given-names></name><name><surname>Brant</surname><given-names>Sara V.</given-names></name><name><surname>Montes</surname><given-names>Martin M.</given-names></name><name><surname>Bondone</surname><given-names>Federico</given-names></name><name><surname>Tkach</surname><given-names>Vasyl V.</given-names></name></person-group><article-title>﻿Description of two new species of <italic><tp:taxon-name><tp:taxon-name-part taxon-name-part-type="genus" reg="Psilochasmus">Psilochasmus</tp:taxon-name-part></tp:taxon-name></italic> Lühe, 1909 (<tp:taxon-name><tp:taxon-name-part taxon-name-part-type="subclass">Digenea</tp:taxon-name-part></tp:taxon-name>, <tp:taxon-name><tp:taxon-name-part taxon-name-part-type="family">Psilostomidae</tp:taxon-name-part></tp:taxon-name>), with remarks on the diversity of the genus and a key to its species</article-title><source>Zookeys</source><day>01</day><month>10</month><year>2025</year><volume>1254</volume><fpage>149</fpage><lpage>170</lpage><pub-id pub-id-type="doi">10.3897/zookeys.1254.162728</pub-id></mixed-citation></tp:treatment-meta><tp:nomenclature><label>﻿</label><tp:taxon-name><object-id xmlns:xlink="http://www.w3.org/1999/xlink" content-type="arpha" xlink:type="simple">C27DBD6E-7508-5C65-AB76-58AEF60E9353</object-id>
              <tp:taxon-name-part taxon-name-part-type="genus" reg="Psilochasmus">Psilochasmus</tp:taxon-name-part>
              <tp:taxon-name-part taxon-name-part-type="species" reg="slavaukrainii">slavaukrainii</tp:taxon-name-part>
              <object-id xmlns:xlink="http://www.w3.org/1999/xlink" content-type="zoobank" xlink:type="simple">https://zoobank.org/1A7B0DC3-DDA7-438A-902B-E2F3EB55D90E</object-id>
            </tp:taxon-name><tp:taxon-authority>Achatz, Morton, Orlofske &amp; Tkach</tp:taxon-authority><tp:taxon-status xmlns:xlink="http://www.w3.org/1999/xlink" xlink:type="simple">sp. nov.</tp:taxon-status><xref ref-type="fig" rid="F4">Fig. 4a, b</xref></tp:nomenclature><tp:treatment-sec sec-type="type material" id="SECID0EDYAG"><title>Type material.</title><p><bold><italic>Holotype</italic></bold>: <named-content xmlns:xlink="http://www.w3.org/1999/xlink" content-type="dwc:institutional_code" xlink:title="Harold W. Manter Laboratory" xlink:href="http://grbio.org/institution/howard-w-manter-laboratory-parasitology" xlink:type="simple">HWML</named-content>-218107, labeled <italic><tp:taxon-name><tp:taxon-name-part taxon-name-part-type="genus" reg="Anas">Anas</tp:taxon-name-part> <tp:taxon-name-part taxon-name-part-type="species" reg="clypeata">clypeata</tp:taxon-name-part></tp:taxon-name></italic>, small intestine, Skadovsk District, Kherson Region, Ukraine, 9 Nov 2002, coll. V. V. Tkach. <bold><italic>Paratypes</italic></bold> (3 slides), labeled identical to holotype: <named-content xmlns:xlink="http://www.w3.org/1999/xlink" content-type="dwc:institutional_code" xlink:title="Harold W. Manter Laboratory" xlink:href="http://grbio.org/institution/howard-w-manter-laboratory-parasitology" xlink:type="simple">HWML</named-content>-218108. Vouchers (juveniles; 1 slide): <named-content xmlns:xlink="http://www.w3.org/1999/xlink" content-type="dwc:institutional_code" xlink:title="Harold W. Manter Laboratory" xlink:href="http://grbio.org/institution/howard-w-manter-laboratory-parasitology" xlink:type="simple">HWML</named-content>-218109, labeled <italic><tp:taxon-name><tp:taxon-name-part taxon-name-part-type="genus" reg="Tadorna">Tadorna</tp:taxon-name-part> <tp:taxon-name-part taxon-name-part-type="species" reg="ferruginea">ferruginea</tp:taxon-name-part></tp:taxon-name></italic>, small intestine, Skadovsk District, Kherson Region, Ukraine, 30 Oct 2002, coll. V.V. Tkach.</p><fig id="F4" position="float" orientation="portrait"><object-id xmlns:xlink="http://www.w3.org/1999/xlink" content-type="doi" xlink:type="simple">10.3897/zookeys.1254.162728.figure4</object-id><object-id xmlns:xlink="http://www.w3.org/1999/xlink" content-type="arpha" xlink:type="simple">05CF46AF-B4BD-52DD-BDF5-A3B1B5570EC9</object-id><label>Figure 4.</label><caption><p>New <italic><tp:taxon-name><tp:taxon-name-part taxon-name-part-type="genus" reg="Psilochasmus">Psilochasmus</tp:taxon-name-part></tp:taxon-name></italic> spp. A. <italic><tp:taxon-name><tp:taxon-name-part taxon-name-part-type="genus" reg="Psilochasmus">Psilochasmus</tp:taxon-name-part> <tp:taxon-name-part taxon-name-part-type="species" reg="slavaukrainii">slavaukrainii</tp:taxon-name-part></tp:taxon-name></italic> sp. nov. holotype, entire, ventral view; B. <italic><tp:taxon-name><tp:taxon-name-part taxon-name-part-type="genus" reg="Psilochasmus">P.</tp:taxon-name-part> <tp:taxon-name-part taxon-name-part-type="species" reg="slavaukrainii">slavaukrainii</tp:taxon-name-part></tp:taxon-name></italic> sp. nov. holotype, middle of body, ventral view; uterus and eggs omitted; C. <italic><tp:taxon-name><tp:taxon-name-part taxon-name-part-type="genus" reg="Psilochasmus">Psilochasmus</tp:taxon-name-part> <tp:taxon-name-part taxon-name-part-type="species" reg="urbeni">urbeni</tp:taxon-name-part></tp:taxon-name></italic> sp. nov. holotype, entire, ventral view; D. <italic><tp:taxon-name><tp:taxon-name-part taxon-name-part-type="genus" reg="Psilochasmus">P.</tp:taxon-name-part> <tp:taxon-name-part taxon-name-part-type="species" reg="urbeni">urbeni</tp:taxon-name-part></tp:taxon-name></italic> sp. nov. holotype, middle of body, ventral view; uterus and eggs omitted.</p></caption><graphic xmlns:xlink="http://www.w3.org/1999/xlink" xlink:href="zookeys-1254-149_article-162728__-g004.jpg" position="float" orientation="portrait" xlink:type="simple" id="oo_1428137.jpg"><uri content-type="original_file" xlink:type="simple">https://binary.pensoft.net/fig/1428137</uri></graphic></fig></tp:treatment-sec><tp:treatment-sec sec-type="description" id="SECID0ET2AG"><title>Description.</title><p>Based on four adult specimens (measurements of holotype are given in text; measurements of entire series are given in Table <xref ref-type="table" rid="T2">2</xref>). Body elongate, 3,219 × 759, widest near level of testes; forebody cylindrical; hindbody with strong lateral expansion with narrow muscular, retractable tail-like process,. Body length to width ratio 4.2. Ratio of body width at level of testes to body width at level of ventral sucker 1.7. Tegument armed. Forebody length represents 35% of body length. Oral sucker subterminal, oval, 259 × 206. Ventral sucker protuberant with deep cavity, consisting of strongly muscular portion and extensive surrounding sub-tegumental rim, 312 × 426. Oral sucker to ventral sucker width ratio 0.5. Prepharynx not observed. Pharynx muscular, elongate-oval, 143 × 100. Oral sucker to pharynx length ratio 1.8; oral sucker to pharynx width ratio 2.1. Esophagus muscular, bifurcating anterior to level of ventral sucker, 482. Ceca thin-walled, extending posterior to level of posterior testis.</p><p>Testes tandem, in posterior half of body, lobate. Anterior testis 269 × 238; posterior testis 345 × 199. Cirrus-sac elongate, slender, reaching level of ovary or anterior to it, 421 × 80. Internal seminal vesicle unipartite, tubular, with broader proximal part. Pars prostatica indistinct. Genital pore immediately anterior to anterior margin of ventral sucker.</p><p>Ovary oval, median or submedian, pretesticular, posterior to level of ventral sucker, 128 × 128. Mehlis’ gland between level of ovary and anterior testis. Uterine seminal receptacle present. Laurer’s canal not observed. Vitellarium distributed throughout most of hindbody length, absent in tail; most follicles lateral to gonads, uterus and cirrus-sac. Vitelline reservoir between level of ovary and anterior testis (not readily observed in holotype). Eggs few, 5 in holotype, 84–101 × 50–66.</p><p>Excretory pore positioned near tip of tail. Excretory bladder not readily observed.</p></tp:treatment-sec><tp:treatment-sec sec-type="Taxonomic summary" id="SECID0EA3AG"><title>Taxonomic summary.</title><p><bold>Type host</bold>: <italic><tp:taxon-name><tp:taxon-name-part taxon-name-part-type="genus" reg="Anas">Anas</tp:taxon-name-part> <tp:taxon-name-part taxon-name-part-type="species" reg="clypeata">clypeata</tp:taxon-name-part></tp:taxon-name></italic> (L.) (<tp:taxon-name><tp:taxon-name-part taxon-name-part-type="order">Anseriformes</tp:taxon-name-part></tp:taxon-name>: <tp:taxon-name><tp:taxon-name-part taxon-name-part-type="family">Anatidae</tp:taxon-name-part></tp:taxon-name>).</p><p><bold>Other host (only juveniles collected)</bold>: <italic><tp:taxon-name><tp:taxon-name-part taxon-name-part-type="genus" reg="Tadorna">Tadorna</tp:taxon-name-part> <tp:taxon-name-part taxon-name-part-type="species" reg="ferruginea">ferruginea</tp:taxon-name-part></tp:taxon-name></italic> (Pallas) (<tp:taxon-name><tp:taxon-name-part taxon-name-part-type="order">Anseriformes</tp:taxon-name-part></tp:taxon-name>: <tp:taxon-name><tp:taxon-name-part taxon-name-part-type="family">Anatidae</tp:taxon-name-part></tp:taxon-name>).</p><p><bold>Site</bold>: small intestine.</p><p><bold>Locality</bold>: Skadovsk District, Kherson Region, Ukraine; <named-content xmlns:xlink="http://www.w3.org/1999/xlink" content-type="dwc:verbatimCoordinates" xlink:type="simple"><named-content content-type="geo-json" specific-use="{&#34;type&#34;:&#34;Point&#34;,&#34;coordinates&#34;:[32.029139,46.443972]}" id="NCID0EB5AG" xlink:type="simple">46°26'38.3"N, 32°01'44.9"E</named-content></named-content>.</p><p><bold>Representative DNA sequences</bold>: <ext-link xmlns:xlink="http://www.w3.org/1999/xlink" xlink:href="PX118873" ext-link-type="gen" xlink:type="simple">PX118873</ext-link> (ITS region + 28S); <ext-link xmlns:xlink="http://www.w3.org/1999/xlink" xlink:href="PX114584" ext-link-type="gen" xlink:type="simple">PX114584</ext-link> (<italic>nad</italic>1).</p></tp:treatment-sec><tp:treatment-sec sec-type="etymology" id="SECID0EW5AG"><title>Etymology.</title><p>This species is named in honor of the national salute in the country in which it was collected.</p></tp:treatment-sec><tp:treatment-sec sec-type="diagnosis" id="SECID0E25AG"><title>Diagnosis.</title><p>These digeneans clearly belong to <italic><tp:taxon-name><tp:taxon-name-part taxon-name-part-type="genus" reg="Psilochasmus">Psilochasmus</tp:taxon-name-part></tp:taxon-name></italic> based on the echinostome-like body that lacks a cephalic collar and the presence of a protrusible, retractile, muscular tail-like process at the posterior end of the body. The body of <italic><tp:taxon-name><tp:taxon-name-part taxon-name-part-type="genus" reg="Psilochasmus">P.</tp:taxon-name-part> <tp:taxon-name-part taxon-name-part-type="species" reg="slavaukrainii">slavaukrainii</tp:taxon-name-part></tp:taxon-name></italic> sp. nov. has a strong lateral expansion immediately posterior to the level of the ventral sucker that is absent in properly relaxed mature congeners. It is noteworthy that the original description of <italic><tp:taxon-name><tp:taxon-name-part taxon-name-part-type="genus" reg="Psilochasmus">P.</tp:taxon-name-part> <tp:taxon-name-part taxon-name-part-type="species" reg="agilis">agilis</tp:taxon-name-part></tp:taxon-name></italic> by <xref ref-type="bibr" rid="B30">Travassos (1921)</xref> did not mention such a lateral expansion. However, <xref ref-type="bibr" rid="B26">Szidat (1957)</xref> illustrated ‘younger’ <italic><tp:taxon-name><tp:taxon-name-part taxon-name-part-type="genus" reg="Psilochasmus">P.</tp:taxon-name-part> <tp:taxon-name-part taxon-name-part-type="species" reg="agilis">agilis</tp:taxon-name-part></tp:taxon-name></italic> specimens (referred to as <italic><tp:taxon-name><tp:taxon-name-part taxon-name-part-type="genus" reg="Psilochasmus">P.</tp:taxon-name-part> <tp:taxon-name-part taxon-name-part-type="species" reg="oxyurus">oxyurus</tp:taxon-name-part></tp:taxon-name></italic>) that exhibited this trait. At the same time, the mature adult stage illustrated by <xref ref-type="bibr" rid="B26">Szidat (1957)</xref> had only a slight widening of the body.</p><p><italic><tp:taxon-name><tp:taxon-name-part taxon-name-part-type="genus" reg="Psilochasmus">Psilochasmus</tp:taxon-name-part> <tp:taxon-name-part taxon-name-part-type="species" reg="slavaukrainii">slavaukrainii</tp:taxon-name-part></tp:taxon-name></italic> sp. nov. is a much smaller digenean compared with <italic><tp:taxon-name><tp:taxon-name-part taxon-name-part-type="genus" reg="Psilochasmus">P.</tp:taxon-name-part> <tp:taxon-name-part taxon-name-part-type="species" reg="agilis">agilis</tp:taxon-name-part></tp:taxon-name></italic>. For instance, the body length of mature specimens is only 2,076–3,219, whereas the body length of mature <italic><tp:taxon-name><tp:taxon-name-part taxon-name-part-type="genus" reg="Psilochasmus">P.</tp:taxon-name-part> <tp:taxon-name-part taxon-name-part-type="species" reg="agilis">agilis</tp:taxon-name-part></tp:taxon-name></italic> exceeds 4,000. The forebody of the new species represents 30–36% of the body length, whereas in <italic><tp:taxon-name><tp:taxon-name-part taxon-name-part-type="genus" reg="Psilochasmus">P.</tp:taxon-name-part> <tp:taxon-name-part taxon-name-part-type="species" reg="agilis">agilis</tp:taxon-name-part></tp:taxon-name></italic> it is approximately 25%. The new species is distributed in the Palearctic, whereas <italic><tp:taxon-name><tp:taxon-name-part taxon-name-part-type="genus" reg="Psilochasmus">P.</tp:taxon-name-part> <tp:taxon-name-part taxon-name-part-type="species" reg="agilis">agilis</tp:taxon-name-part></tp:taxon-name></italic> is restricted to the Neotropics, and possibly Nearctic (see Discussion below). <italic><tp:taxon-name><tp:taxon-name-part taxon-name-part-type="genus" reg="Psilochasmus">Psilochasmus</tp:taxon-name-part> <tp:taxon-name-part taxon-name-part-type="species" reg="slavaukrainii">slavaukrainii</tp:taxon-name-part></tp:taxon-name></italic> sp. nov. and <tp:taxon-name><tp:taxon-name-part taxon-name-part-type="genus" reg="Psilochasmus">P.</tp:taxon-name-part> <tp:taxon-name-part taxon-name-part-type="uncertainty-rank">cf.</tp:taxon-name-part> <tp:taxon-name-part taxon-name-part-type="species" reg="agilis">agilis</tp:taxon-name-part></tp:taxon-name> differ by 2.1% in the partial 28S sequences and 16.8–17.2% in the partial <italic>nad</italic>1 sequences (Table <xref ref-type="table" rid="T3">3</xref>).</p><table-wrap id="T3" position="float" orientation="portrait"><label>Table 3.</label><caption><p>Divergence percentages among <italic><tp:taxon-name><tp:taxon-name-part taxon-name-part-type="genus" reg="Psilochasmus">Psilochasmus</tp:taxon-name-part></tp:taxon-name></italic> spp. resulting from pairwise sequence comparisons of 458 base pair long alignment of the partial <italic>nad</italic>1 gene (above diagonal), 1,141 base pair long alignment of the partial 28S gene (below diagonal, before slash) and 1,257 base pair long alignment of 5.8S+ITS2 (below diagonal, after slash). GenBank numbers for the <italic>nad</italic>1 sequences are provided in the top row. GenBank numbers for ribosomal sequences are provided in the first column.</p></caption><table id="TID0EASAI" rules="all"><tbody><tr><th rowspan="2" colspan="1"/><th rowspan="2" colspan="1"/><th rowspan="1" colspan="1">1.</th><th rowspan="1" colspan="1">2.</th><th rowspan="1" colspan="1">3.</th><th rowspan="1" colspan="1">4.</th><th rowspan="1" colspan="1">5.</th><th rowspan="1" colspan="1">6.</th><th rowspan="1" colspan="1">7.</th><th rowspan="1" colspan="1">8.</th><th rowspan="1" colspan="1">9.</th></tr><tr><th rowspan="1" colspan="1" style="color: #396ba6">
                      <ext-link xmlns:xlink="http://www.w3.org/1999/xlink" xlink:href="PX114582" ext-link-type="gen" xlink:type="simple">PX114582</ext-link>
                    </th><th rowspan="1" colspan="1" style="color: #396ba6">
                      <ext-link xmlns:xlink="http://www.w3.org/1999/xlink" xlink:href="PX114583" ext-link-type="gen" xlink:type="simple">PX114583</ext-link>
                    </th><th rowspan="1" colspan="1" style="color: #396ba6">
                      <ext-link xmlns:xlink="http://www.w3.org/1999/xlink" xlink:href="PX114585" ext-link-type="gen" xlink:type="simple">PX114585</ext-link>
                    </th><th rowspan="1" colspan="1" style="color: #396ba6">
                      <ext-link xmlns:xlink="http://www.w3.org/1999/xlink" xlink:href="PX114584" ext-link-type="gen" xlink:type="simple">PX114584</ext-link>
                    </th><th rowspan="1" colspan="1" style="color: #396ba6">
                      <ext-link xmlns:xlink="http://www.w3.org/1999/xlink" xlink:href="PX114586" ext-link-type="gen" xlink:type="simple">PX114586</ext-link>
                    </th><th rowspan="1" colspan="1" style="color: #396ba6">
                      <ext-link xmlns:xlink="http://www.w3.org/1999/xlink" xlink:href="PX114587" ext-link-type="gen" xlink:type="simple">PX114587</ext-link>
                    </th><th rowspan="1" colspan="1" style="color: #396ba6">
                      <ext-link xmlns:xlink="http://www.w3.org/1999/xlink" xlink:href="PX114588" ext-link-type="gen" xlink:type="simple">PX114588</ext-link>
                    </th><th rowspan="1" colspan="1" style="color: #396ba6">
                      <ext-link xmlns:xlink="http://www.w3.org/1999/xlink" xlink:href="PX114589" ext-link-type="gen" xlink:type="simple">PX114589</ext-link>
                    </th><th rowspan="1" colspan="1">–</th></tr><tr><td rowspan="1" colspan="1">
                      <bold>1.</bold>
                    </td><td rowspan="1" colspan="1">
                      <tp:taxon-name><tp:taxon-name-part taxon-name-part-type="genus" reg="Psilochasmus">P.</tp:taxon-name-part> <tp:taxon-name-part taxon-name-part-type="uncertainty-rank">cf.</tp:taxon-name-part> <tp:taxon-name-part taxon-name-part-type="species" reg="agilis">agilis</tp:taxon-name-part></tp:taxon-name>
                      <ext-link xmlns:xlink="http://www.w3.org/1999/xlink" xlink:href="PX111703" ext-link-type="gen" xlink:type="simple">PX111703</ext-link>
                    </td><td rowspan="1" colspan="1">–</td><td rowspan="1" colspan="1">9.8</td><td rowspan="1" colspan="1">16.8</td><td rowspan="1" colspan="1">17.2</td><td rowspan="1" colspan="1">9.6</td><td rowspan="1" colspan="1">9.4</td><td rowspan="1" colspan="1">9.8</td><td rowspan="1" colspan="1">9.0</td><td rowspan="1" colspan="1">–</td></tr><tr><td rowspan="1" colspan="1">
                      <bold>2.</bold>
                    </td><td rowspan="1" colspan="1"><italic><tp:taxon-name><tp:taxon-name-part taxon-name-part-type="genus" reg="Psilochasmus">P.</tp:taxon-name-part> <tp:taxon-name-part taxon-name-part-type="species" reg="oxyurus">oxyurus</tp:taxon-name-part></tp:taxon-name></italic><ext-link xmlns:xlink="http://www.w3.org/1999/xlink" xlink:href="PX118872" ext-link-type="gen" xlink:type="simple">PX118872</ext-link>*</td><td rowspan="1" colspan="1">0.1/–</td><td rowspan="1" colspan="1">–</td><td rowspan="1" colspan="1">16.4</td><td rowspan="1" colspan="1">16.8</td><td rowspan="1" colspan="1">6.3</td><td rowspan="1" colspan="1">6.1</td><td rowspan="1" colspan="1">6.6</td><td rowspan="1" colspan="1">5.7</td><td rowspan="1" colspan="1">–</td></tr><tr><td rowspan="1" colspan="1">
                      <bold>3.</bold>
                    </td><td rowspan="1" colspan="1"><italic><tp:taxon-name><tp:taxon-name-part taxon-name-part-type="genus" reg="Psilochasmus">P.</tp:taxon-name-part> <tp:taxon-name-part taxon-name-part-type="species" reg="slavaukrainii">slavaukrainii</tp:taxon-name-part></tp:taxon-name></italic> sp. nov. <ext-link xmlns:xlink="http://www.w3.org/1999/xlink" xlink:href="PX118874" ext-link-type="gen" xlink:type="simple">PX118874</ext-link></td><td rowspan="1" colspan="1">2.1/–</td><td rowspan="1" colspan="1">2.0/11.5</td><td rowspan="1" colspan="1">–</td><td rowspan="1" colspan="1">0.4</td><td rowspan="1" colspan="1">15.5</td><td rowspan="1" colspan="1">15.7</td><td rowspan="1" colspan="1">15.7</td><td rowspan="1" colspan="1">15.3</td><td rowspan="1" colspan="1">–</td></tr><tr><td rowspan="1" colspan="1">
                      <bold>4.</bold>
                    </td><td rowspan="1" colspan="1"><italic><tp:taxon-name><tp:taxon-name-part taxon-name-part-type="genus" reg="Psilochasmus">P.</tp:taxon-name-part> <tp:taxon-name-part taxon-name-part-type="species" reg="slavaukrainii">slavaukrainii</tp:taxon-name-part></tp:taxon-name></italic> sp. nov. <ext-link xmlns:xlink="http://www.w3.org/1999/xlink" xlink:href="PX118873" ext-link-type="gen" xlink:type="simple">PX118873</ext-link></td><td rowspan="1" colspan="1">2.1/–</td><td rowspan="1" colspan="1">2.0/11.5</td><td rowspan="1" colspan="1">0/0</td><td rowspan="1" colspan="1">–</td><td rowspan="1" colspan="1">15.9</td><td rowspan="1" colspan="1">16.2</td><td rowspan="1" colspan="1">16.2</td><td rowspan="1" colspan="1">15.7</td><td rowspan="1" colspan="1">–</td></tr><tr><td rowspan="1" colspan="1">
                      <bold>5.</bold>
                    </td><td rowspan="1" colspan="1"><italic><tp:taxon-name><tp:taxon-name-part taxon-name-part-type="genus" reg="Psilochasmus">P.</tp:taxon-name-part> <tp:taxon-name-part taxon-name-part-type="species" reg="urbeni">urbeni</tp:taxon-name-part></tp:taxon-name></italic> sp. nov. <ext-link xmlns:xlink="http://www.w3.org/1999/xlink" xlink:href="PX118875" ext-link-type="gen" xlink:type="simple">PX118875</ext-link></td><td rowspan="1" colspan="1">0.1/–</td><td rowspan="1" colspan="1">0/0.2</td><td rowspan="1" colspan="1">2.0/11.5</td><td rowspan="1" colspan="1">2.0/11.5</td><td rowspan="1" colspan="1">–</td><td rowspan="1" colspan="1">0.7</td><td rowspan="1" colspan="1">0.2</td><td rowspan="1" colspan="1">0.7</td><td rowspan="1" colspan="1">–</td></tr><tr><td rowspan="1" colspan="1">
                      <bold>6.</bold>
                    </td><td rowspan="1" colspan="1"><italic><tp:taxon-name><tp:taxon-name-part taxon-name-part-type="genus" reg="Psilochasmus">P.</tp:taxon-name-part> <tp:taxon-name-part taxon-name-part-type="species" reg="urbeni">urbeni</tp:taxon-name-part></tp:taxon-name></italic> sp. nov. –</td><td rowspan="1" colspan="1">–/–</td><td rowspan="1" colspan="1">–/–</td><td rowspan="1" colspan="1">–/–</td><td rowspan="1" colspan="1">–/–</td><td rowspan="1" colspan="1">–/–</td><td rowspan="1" colspan="1">–</td><td rowspan="1" colspan="1">0.9</td><td rowspan="1" colspan="1">0.4</td><td rowspan="1" colspan="1">–</td></tr><tr><td rowspan="1" colspan="1">
                      <bold>7.</bold>
                    </td><td rowspan="1" colspan="1"><italic><tp:taxon-name><tp:taxon-name-part taxon-name-part-type="genus" reg="Psilochasmus">P.</tp:taxon-name-part> <tp:taxon-name-part taxon-name-part-type="species" reg="urbeni">urbeni</tp:taxon-name-part></tp:taxon-name></italic> sp. nov. –</td><td rowspan="1" colspan="1">–/–</td><td rowspan="1" colspan="1">–/–</td><td rowspan="1" colspan="1">–/–</td><td rowspan="1" colspan="1">–/–</td><td rowspan="1" colspan="1">–/–</td><td rowspan="1" colspan="1">–/–</td><td rowspan="1" colspan="1">–</td><td rowspan="1" colspan="1">0.9</td><td rowspan="1" colspan="1">–</td></tr><tr><td rowspan="1" colspan="1">
                      <bold>8.</bold>
                    </td><td rowspan="1" colspan="1"><italic><tp:taxon-name><tp:taxon-name-part taxon-name-part-type="genus" reg="Psilochasmus">P.</tp:taxon-name-part> <tp:taxon-name-part taxon-name-part-type="species" reg="urbeni">urbeni</tp:taxon-name-part></tp:taxon-name></italic> sp. nov. –</td><td rowspan="1" colspan="1">–/–</td><td rowspan="1" colspan="1">–/–</td><td rowspan="1" colspan="1">–/–</td><td rowspan="1" colspan="1">–/–</td><td rowspan="1" colspan="1">–/–</td><td rowspan="1" colspan="1">–/–</td><td rowspan="1" colspan="1"/><td rowspan="1" colspan="1">–</td><td rowspan="1" colspan="1">–</td></tr><tr><td rowspan="1" colspan="1">
                      <bold>9.</bold>
                    </td><td rowspan="1" colspan="1"><italic><tp:taxon-name><tp:taxon-name-part taxon-name-part-type="genus" reg="Psilochasmus">Psilochasmus</tp:taxon-name-part></tp:taxon-name></italic> sp. <ext-link xmlns:xlink="http://www.w3.org/1999/xlink" xlink:href="AY395577" ext-link-type="gen" xlink:type="simple">AY395577</ext-link></td><td rowspan="1" colspan="1">0.5/–</td><td rowspan="1" colspan="1">0.4/–</td><td rowspan="1" colspan="1">2.5/–</td><td rowspan="1" colspan="1">2.5/–</td><td rowspan="1" colspan="1">0.4/–</td><td rowspan="1" colspan="1">–/–</td><td rowspan="1" colspan="1">–/–</td><td rowspan="1" colspan="1">–/–</td><td rowspan="1" colspan="1">–</td></tr></tbody></table><table-wrap-foot><fn><p>*28S region from this specimen is identical to the 28S sequence of <italic><tp:taxon-name><tp:taxon-name-part taxon-name-part-type="genus" reg="Psilochasmus">P.</tp:taxon-name-part> <tp:taxon-name-part taxon-name-part-type="species" reg="oxyurus">oxyurus</tp:taxon-name-part></tp:taxon-name></italic> collected from <italic><tp:taxon-name><tp:taxon-name-part taxon-name-part-type="genus" reg="Anas">Anas</tp:taxon-name-part> <tp:taxon-name-part taxon-name-part-type="species" reg="platyrhynchos">platyrhynchos</tp:taxon-name-part></tp:taxon-name></italic> in Kherson region, Ukraine available in GenBank (<ext-link xmlns:xlink="http://www.w3.org/1999/xlink" xlink:href="AF151940" ext-link-type="gen" xlink:type="simple">AF151940</ext-link>).</p></fn></table-wrap-foot></table-wrap><p>The oral sucker to pharynx width ratio of <italic><tp:taxon-name><tp:taxon-name-part taxon-name-part-type="genus" reg="Psilochasmus">P.</tp:taxon-name-part> <tp:taxon-name-part taxon-name-part-type="species" reg="slavaukrainii">slavaukrainii</tp:taxon-name-part></tp:taxon-name></italic> sp. nov. (2.1–2.7) is greater than in <italic><tp:taxon-name><tp:taxon-name-part taxon-name-part-type="genus" reg="Psilochasmus">P.</tp:taxon-name-part> <tp:taxon-name-part taxon-name-part-type="species" reg="longicirratus">longicirratus</tp:taxon-name-part></tp:taxon-name></italic> (1.6 based on the original drawing). The new species is shorter (2,076–3,219) compared to <italic><tp:taxon-name><tp:taxon-name-part taxon-name-part-type="genus" reg="Psilochasmus">P.</tp:taxon-name-part> <tp:taxon-name-part taxon-name-part-type="species" reg="longicirratus">longicirratus</tp:taxon-name-part></tp:taxon-name></italic> (3,740–5,000). Furthermore, the suckers and pharynx of <italic>P <tp:taxon-name><tp:taxon-name-part taxon-name-part-type="genus" reg="Psilochasmus"/><tp:taxon-name-part taxon-name-part-type="species" reg="slavaukrainii">slavaukrainii</tp:taxon-name-part></tp:taxon-name></italic> sp. nov. are much smaller (oral sucker 192–259 × 195–206; ventral sucker 312–389 × 330–426; pharynx 103–143 × 73–100) compared to <italic><tp:taxon-name><tp:taxon-name-part taxon-name-part-type="genus" reg="Psilochasmus">P.</tp:taxon-name-part> <tp:taxon-name-part taxon-name-part-type="species" reg="longicirratus">longicirratus</tp:taxon-name-part></tp:taxon-name></italic> (oral sucker 340 in diameter; ventral sucker 640 in diameter; pharynx 255 × 204). However, the testes of the new species are typically larger (anterior testis 217–269 × 222–238; posterior testis 221–345 × 157–208) compared to <italic><tp:taxon-name><tp:taxon-name-part taxon-name-part-type="genus" reg="Psilochasmus">P.</tp:taxon-name-part> <tp:taxon-name-part taxon-name-part-type="species" reg="longicirratus">longicirratus</tp:taxon-name-part></tp:taxon-name></italic> (testes 170 in diameter). The eggs of the new species (84–101) are much smaller than those of <italic><tp:taxon-name><tp:taxon-name-part taxon-name-part-type="genus" reg="Psilochasmus">P.</tp:taxon-name-part> <tp:taxon-name-part taxon-name-part-type="species" reg="longicirratus">longicirratus</tp:taxon-name-part></tp:taxon-name></italic> (116–124).</p><p><italic><tp:taxon-name><tp:taxon-name-part taxon-name-part-type="genus" reg="Psilochasmus">Psilochasmus</tp:taxon-name-part> <tp:taxon-name-part taxon-name-part-type="species" reg="slavaukrainii">slavaukrainii</tp:taxon-name-part></tp:taxon-name></italic> sp. nov. and <italic><tp:taxon-name><tp:taxon-name-part taxon-name-part-type="genus" reg="Psilochasmus">P.</tp:taxon-name-part> <tp:taxon-name-part taxon-name-part-type="species" reg="oxyurus">oxyurus</tp:taxon-name-part></tp:taxon-name></italic> are very similar morphologically. The oral sucker to pharynx length ratio is generally smaller in the new species (1.4–1.9, mean 1.8) compared to <italic><tp:taxon-name><tp:taxon-name-part taxon-name-part-type="genus" reg="Psilochasmus">P.</tp:taxon-name-part> <tp:taxon-name-part taxon-name-part-type="species" reg="oxyurus">oxyurus</tp:taxon-name-part></tp:taxon-name></italic> (1.8–2.3, mean 2.0 in our material). The post-testicular field is longer in the new species (27–30%, mean 28% of body length) compared to <italic><tp:taxon-name><tp:taxon-name-part taxon-name-part-type="genus" reg="Psilochasmus">P.</tp:taxon-name-part> <tp:taxon-name-part taxon-name-part-type="species" reg="oxyurus">oxyurus</tp:taxon-name-part></tp:taxon-name></italic> (23% of body length based on the illustration of <xref ref-type="bibr" rid="B2">Braun (1902)</xref> (14–25%, mean 19% of body length in present material). Despite being similar morphologically, these species differ by 2.0% in the 28S, 11.5% in the 5.8S+ITS2, and 16.4–16.8% in the partial <italic>nad</italic>1 sequences (Table <xref ref-type="table" rid="T3">3</xref>).</p><p><italic><tp:taxon-name><tp:taxon-name-part taxon-name-part-type="genus" reg="Psilochasmus">Psilochasmus</tp:taxon-name-part> <tp:taxon-name-part taxon-name-part-type="species" reg="slavaukrainii">slavaukrainii</tp:taxon-name-part></tp:taxon-name></italic> sp. nov. has a well-developed esophagus (182–482 long), whereas the ceca of <italic><tp:taxon-name><tp:taxon-name-part taxon-name-part-type="genus" reg="Psilochasmus">P.</tp:taxon-name-part> <tp:taxon-name-part taxon-name-part-type="species" reg="skrjabini">skrjabini</tp:taxon-name-part></tp:taxon-name></italic> bifurcate almost immediately posterior to the pharynx. The new species is much smaller in body length (2,076–3,219 in the new species vs 6,750 in <italic><tp:taxon-name><tp:taxon-name-part taxon-name-part-type="genus" reg="Psilochasmus">P.</tp:taxon-name-part> <tp:taxon-name-part taxon-name-part-type="species" reg="skrjabini">skrjabini</tp:taxon-name-part></tp:taxon-name></italic>), oral sucker width (195–206 in <italic><tp:taxon-name><tp:taxon-name-part taxon-name-part-type="genus" reg="Psilochasmus">P.</tp:taxon-name-part> <tp:taxon-name-part taxon-name-part-type="species" reg="slavaukrainii">slavaukrainii</tp:taxon-name-part></tp:taxon-name></italic> sp. nov. vs 400 in <italic><tp:taxon-name><tp:taxon-name-part taxon-name-part-type="genus" reg="Psilochasmus">P.</tp:taxon-name-part> <tp:taxon-name-part taxon-name-part-type="species" reg="skrjabini">skrjabini</tp:taxon-name-part></tp:taxon-name></italic>), ventral sucker size (312–389 × 330–426 in <italic><tp:taxon-name><tp:taxon-name-part taxon-name-part-type="genus" reg="Psilochasmus">P.</tp:taxon-name-part> <tp:taxon-name-part taxon-name-part-type="species" reg="slavaukrainii">slavaukrainii</tp:taxon-name-part></tp:taxon-name></italic> sp. nov. vs 780 × 600 in <italic><tp:taxon-name><tp:taxon-name-part taxon-name-part-type="genus" reg="Psilochasmus">P.</tp:taxon-name-part> <tp:taxon-name-part taxon-name-part-type="species" reg="skrjabini">skrjabini</tp:taxon-name-part></tp:taxon-name></italic>) and pharynx size (103–143 × 73–100 in <italic><tp:taxon-name><tp:taxon-name-part taxon-name-part-type="genus" reg="Psilochasmus">P.</tp:taxon-name-part> <tp:taxon-name-part taxon-name-part-type="species" reg="slavaukrainii">slavaukrainii</tp:taxon-name-part></tp:taxon-name></italic> sp. nov. vs 200 × 250 in <italic><tp:taxon-name><tp:taxon-name-part taxon-name-part-type="genus" reg="Psilochasmus">P.</tp:taxon-name-part> <tp:taxon-name-part taxon-name-part-type="species" reg="skrjabini">skrjabini</tp:taxon-name-part></tp:taxon-name></italic>).</p><p><italic><tp:taxon-name><tp:taxon-name-part taxon-name-part-type="genus" reg="Psilochasmus">Psilochasmus</tp:taxon-name-part> <tp:taxon-name-part taxon-name-part-type="species" reg="slavaukrainii">slavaukrainii</tp:taxon-name-part></tp:taxon-name></italic> sp. nov. lacks a distinct additional muscular sphincter at the anterior end of the pharynx, whereas such a structure is present in <italic><tp:taxon-name><tp:taxon-name-part taxon-name-part-type="genus" reg="Psilochasmus">P.</tp:taxon-name-part> <tp:taxon-name-part taxon-name-part-type="species" reg="sphincteropharynx">sphincteropharynx</tp:taxon-name-part></tp:taxon-name></italic>. The pharynx of <italic><tp:taxon-name><tp:taxon-name-part taxon-name-part-type="genus" reg="Psilochasmus">P.</tp:taxon-name-part> <tp:taxon-name-part taxon-name-part-type="species" reg="slavaukrainii">slavaukrainii</tp:taxon-name-part></tp:taxon-name></italic> sp. nov. (103–143 × 73–100) is also smaller than <italic><tp:taxon-name><tp:taxon-name-part taxon-name-part-type="genus" reg="Psilochasmus">P.</tp:taxon-name-part> <tp:taxon-name-part taxon-name-part-type="species" reg="sphincteropharynx">sphincteropharynx</tp:taxon-name-part></tp:taxon-name></italic> (150–162 × 160–170). <italic><tp:taxon-name><tp:taxon-name-part taxon-name-part-type="genus" reg="Psilochasmus">Psilochasmus</tp:taxon-name-part> <tp:taxon-name-part taxon-name-part-type="species" reg="slavaukrainii">slavaukrainii</tp:taxon-name-part></tp:taxon-name></italic> sp. nov. has a smaller body (2,076–3,219) than <italic><tp:taxon-name><tp:taxon-name-part taxon-name-part-type="genus" reg="Psilochasmus">P.</tp:taxon-name-part> <tp:taxon-name-part taxon-name-part-type="species" reg="sphincteropharynx">sphincteropharynx</tp:taxon-name-part></tp:taxon-name></italic> (4,200–4,250). The oral sucker of these species is similar in size, or slightly smaller in the new species, whereas the ventral sucker is noticeably larger in the new species (312–389 × 330–426) compared to <italic><tp:taxon-name><tp:taxon-name-part taxon-name-part-type="genus" reg="Psilochasmus">P.</tp:taxon-name-part> <tp:taxon-name-part taxon-name-part-type="species" reg="sphincteropharynx">sphincteropharynx</tp:taxon-name-part></tp:taxon-name></italic> (270 in diameter). Eggs are somewhat shorter in <italic><tp:taxon-name><tp:taxon-name-part taxon-name-part-type="genus" reg="Psilochasmus">P.</tp:taxon-name-part> <tp:taxon-name-part taxon-name-part-type="species" reg="slavaukrainii">slavaukrainii</tp:taxon-name-part></tp:taxon-name></italic> sp. nov. (84–101) compared to those of <italic><tp:taxon-name><tp:taxon-name-part taxon-name-part-type="genus" reg="Psilochasmus">P.</tp:taxon-name-part> <tp:taxon-name-part taxon-name-part-type="species" reg="sphincteropharynx">sphincteropharynx</tp:taxon-name-part></tp:taxon-name></italic> (105–110).</p><p>It is worth noting that the specimen of <italic><tp:taxon-name><tp:taxon-name-part taxon-name-part-type="genus" reg="Psilochasmus">P.</tp:taxon-name-part> <tp:taxon-name-part taxon-name-part-type="species" reg="oxyurus">oxyurus</tp:taxon-name-part></tp:taxon-name></italic> illustrated by <xref ref-type="bibr" rid="B3">Bykhovskaja-Pavlovskaja (1962</xref>: fig. 68), from the mallard <italic><tp:taxon-name><tp:taxon-name-part taxon-name-part-type="genus" reg="Anas">Anas</tp:taxon-name-part> <tp:taxon-name-part taxon-name-part-type="species" reg="platyrhynchos">platyrhynchos</tp:taxon-name-part></tp:taxon-name></italic> L. (collected from an unknown locality in the former Soviet Union) appears to be essentially identical to <italic><tp:taxon-name><tp:taxon-name-part taxon-name-part-type="genus" reg="Psilochasmus">P.</tp:taxon-name-part> <tp:taxon-name-part taxon-name-part-type="species" reg="slavaukrainii">slavaukrainii</tp:taxon-name-part></tp:taxon-name></italic> sp. nov.</p><p>No variation was detected in ribosomal loci (ITS1+5.8S+ITS2+28S) between the two isolates of the new species, whereas a 0.4% variation was observed between two isolates in the partial <italic>nad</italic>1 sequences (Table <xref ref-type="table" rid="T3">3</xref>).</p></tp:treatment-sec><tp:treatment-sec><!--Section generated to contain objects referenced in tp:taxon-treatment.--><table-wrap id="T2" position="float" orientation="portrait"><label>Table 2.</label><caption><p>Morphometric characters of the <italic><tp:taxon-name><tp:taxon-name-part taxon-name-part-type="genus" reg="Psilochasmus">Psilochasmus</tp:taxon-name-part></tp:taxon-name></italic> spp. described in the present study: ranges followed by mean in parentheses.</p></caption><table id="TID0EX3BG" rules="all"><tbody><tr><th rowspan="1" colspan="1">Species</th><th rowspan="1" colspan="1">
                      <italic>
                        <tp:taxon-name><tp:taxon-name-part taxon-name-part-type="genus" reg="Psilochasmus">P.</tp:taxon-name-part> <tp:taxon-name-part taxon-name-part-type="species" reg="oxyurus">oxyurus</tp:taxon-name-part></tp:taxon-name>
                      </italic>
                    </th><th rowspan="1" colspan="1"><italic><tp:taxon-name><tp:taxon-name-part taxon-name-part-type="genus" reg="Psilochasmus">P.</tp:taxon-name-part> <tp:taxon-name-part taxon-name-part-type="species" reg="slavaukrainii">slavaukrainii</tp:taxon-name-part></tp:taxon-name></italic> sp. nov.</th><th rowspan="1" colspan="1"><italic><tp:taxon-name><tp:taxon-name-part taxon-name-part-type="genus" reg="Psilochasmus">P.</tp:taxon-name-part> <tp:taxon-name-part taxon-name-part-type="species" reg="urbeni">urbeni</tp:taxon-name-part></tp:taxon-name></italic> sp. nov.</th></tr><tr><td rowspan="1" colspan="1">
                      <bold>Host</bold>
                    </td><td rowspan="1" colspan="1">
                      <italic>
                        <tp:taxon-name><tp:taxon-name-part taxon-name-part-type="genus" reg="Anas">Anas</tp:taxon-name-part> <tp:taxon-name-part taxon-name-part-type="species" reg="crecca">crecca</tp:taxon-name-part></tp:taxon-name>
                      </italic>
                    </td><td rowspan="1" colspan="1">
                      <italic>
                        <tp:taxon-name><tp:taxon-name-part taxon-name-part-type="genus" reg="Anas">Anas</tp:taxon-name-part> <tp:taxon-name-part taxon-name-part-type="species" reg="clypeata">clypeata</tp:taxon-name-part></tp:taxon-name>
                      </italic>
                    </td><td rowspan="1" colspan="1"><italic><tp:taxon-name><tp:taxon-name-part taxon-name-part-type="genus" reg="Aythya">Aythya</tp:taxon-name-part> <tp:taxon-name-part taxon-name-part-type="species" reg="marila">marila</tp:taxon-name-part></tp:taxon-name></italic>, <italic><tp:taxon-name><tp:taxon-name-part taxon-name-part-type="genus" reg="Aythya">Aythya</tp:taxon-name-part> <tp:taxon-name-part taxon-name-part-type="species" reg="affinis">affinis</tp:taxon-name-part></tp:taxon-name></italic></td></tr><tr><td rowspan="1" colspan="1">
                      <bold>Locality</bold>
                    </td><td rowspan="1" colspan="1">Ukraine</td><td rowspan="1" colspan="1">Ukraine</td><td rowspan="1" colspan="1">USA</td></tr><tr><td rowspan="1" colspan="1">
                      <bold>Number of specimens (<italic>n</italic>)</bold>
                    </td><td rowspan="1" colspan="1">6</td><td rowspan="1" colspan="1">4</td><td rowspan="1" colspan="1">5</td></tr><tr><td rowspan="1" colspan="1">Body length</td><td rowspan="1" colspan="1">2,415–4,189 (3,047)</td><td rowspan="1" colspan="1">2,076–3,219 (2,623)</td><td rowspan="1" colspan="1">6,000–7,020 (6,674)</td></tr><tr><td rowspan="1" colspan="1">Body width at level of testes</td><td rowspan="1" colspan="1">449–615 (534)</td><td rowspan="1" colspan="1">660–759 (699)</td><td rowspan="1" colspan="1">661–1,405 (1,080)</td></tr><tr><td rowspan="1" colspan="1">Body length to width ratio</td><td rowspan="1" colspan="1">5.4–6.8 (5.9)</td><td rowspan="1" colspan="1">3.1–4.3 (3.7)</td><td rowspan="1" colspan="1">5–7.4 (5.8)</td></tr><tr><td rowspan="1" colspan="1">Body width ratio at levels of testes:ventral sucker</td><td rowspan="1" colspan="1">1–1.3 (1.1)</td><td rowspan="1" colspan="1">1.5–1.8 (1.7)</td><td rowspan="1" colspan="1">0.9–1.5 (1.2)</td></tr><tr><td rowspan="1" colspan="1">Forebody length as (% of body length)</td><td rowspan="1" colspan="1">26–37% (32%)</td><td rowspan="1" colspan="1">30–36% (34%)</td><td rowspan="1" colspan="1">27–33% (30%)</td></tr><tr><td rowspan="1" colspan="1">Oral sucker length</td><td rowspan="1" colspan="1">213–294 (241)</td><td rowspan="1" colspan="1">192–259 (222)</td><td rowspan="1" colspan="1">318–455 (387)</td></tr><tr><td rowspan="1" colspan="1">Oral sucker width</td><td rowspan="1" colspan="1">209–282 (231)</td><td rowspan="1" colspan="1">195–206 (201)</td><td rowspan="1" colspan="1">284–417 (370)</td></tr><tr><td rowspan="1" colspan="1">Ventral sucker length</td><td rowspan="1" colspan="1">375–609 (460)</td><td rowspan="1" colspan="1">312–389 (343)</td><td rowspan="1" colspan="1">402–785 (632)</td></tr><tr><td rowspan="1" colspan="1">Ventral sucker width</td><td rowspan="1" colspan="1">387–586 (452)</td><td rowspan="1" colspan="1">330–426 (374)</td><td rowspan="1" colspan="1">520–830 (698)</td></tr><tr><td rowspan="1" colspan="1">Oral sucker to ventral sucker width ratio</td><td rowspan="1" colspan="1">0.5–0.6 (0.5)</td><td rowspan="1" colspan="1">0.5–0.6 (0.5)</td><td rowspan="1" colspan="1">0.5–0.6 (0.5)</td></tr><tr><td rowspan="1" colspan="1">Prepharynx</td><td rowspan="1" colspan="1">0–31 (11)</td><td rowspan="1" colspan="1">0 (0)</td><td rowspan="1" colspan="1">0–48 (19)</td></tr><tr><td rowspan="1" colspan="1">Pharynx length</td><td rowspan="1" colspan="1">107–145 (120)</td><td rowspan="1" colspan="1">103–143 (127)</td><td rowspan="1" colspan="1">224–301 (281)</td></tr><tr><td rowspan="1" colspan="1">Pharynx width</td><td rowspan="1" colspan="1">74–128 (106)</td><td rowspan="1" colspan="1">73–100 (90)</td><td rowspan="1" colspan="1">194–376 (282)</td></tr><tr><td rowspan="1" colspan="1">Oral sucker to pharynx length ratio</td><td rowspan="1" colspan="1">1.8–2.3 (2)</td><td rowspan="1" colspan="1">1.4–1.9 (1.7)</td><td rowspan="1" colspan="1">1.1–1.5 (1.4)</td></tr><tr><td rowspan="1" colspan="1">Oral sucker to pharynx width ratio</td><td rowspan="1" colspan="1">1.6–2.8 (2.3)</td><td rowspan="1" colspan="1">2.1–2.7 (2.3)</td><td rowspan="1" colspan="1">1.1–1.5 (1.3)</td></tr><tr><td rowspan="1" colspan="1">Esophagus length</td><td rowspan="1" colspan="1">328–456 (370)</td><td rowspan="1" colspan="1">182–482 (330)</td><td rowspan="1" colspan="1">537–923 (673)</td></tr><tr><td rowspan="1" colspan="1">Anterior testis length</td><td rowspan="1" colspan="1">286–485 (355)</td><td rowspan="1" colspan="1">217–269 (237)</td><td rowspan="1" colspan="1">327–810 (646)</td></tr><tr><td rowspan="1" colspan="1">Anterior testis width</td><td rowspan="1" colspan="1">174–258 (223)</td><td rowspan="1" colspan="1">222–238 (230)</td><td rowspan="1" colspan="1">248–617 (468)</td></tr><tr><td rowspan="1" colspan="1">Posterior testis length</td><td rowspan="1" colspan="1">308–517 (386)</td><td rowspan="1" colspan="1">221–345 (279)</td><td rowspan="1" colspan="1">612–951 (820)</td></tr><tr><td rowspan="1" colspan="1">Posterior testis width</td><td rowspan="1" colspan="1">148–236 (191)</td><td rowspan="1" colspan="1">157–208 (189)</td><td rowspan="1" colspan="1">234–528 (395)</td></tr><tr><td rowspan="1" colspan="1">Cirrus-sac length</td><td rowspan="1" colspan="1">487–1197 (769)</td><td rowspan="1" colspan="1">421–501 (462)</td><td rowspan="1" colspan="1">1,690*</td></tr><tr><td rowspan="1" colspan="1">Cirrus-sac width</td><td rowspan="1" colspan="1">53–100 (72)</td><td rowspan="1" colspan="1">68–80 (75)</td><td rowspan="1" colspan="1">226*</td></tr><tr><td rowspan="1" colspan="1">Ovary length</td><td rowspan="1" colspan="1">110–180 (133)</td><td rowspan="1" colspan="1">95–128 (115)</td><td rowspan="1" colspan="1">108–273 (225)</td></tr><tr><td rowspan="1" colspan="1">Ovary width</td><td rowspan="1" colspan="1">103–148 (118)</td><td rowspan="1" colspan="1">82–128 (113)</td><td rowspan="1" colspan="1">108–278 (228)</td></tr><tr><td rowspan="1" colspan="1">Number of eggs</td><td rowspan="1" colspan="1">2–17 (6)</td><td rowspan="1" colspan="1">1–5 (4)</td><td rowspan="1" colspan="1">1–137 (78)</td></tr><tr><td rowspan="1" colspan="1">Egg length</td><td rowspan="1" colspan="1">79–99 (88)</td><td rowspan="1" colspan="1">84–101 (94)</td><td rowspan="1" colspan="1">87–113 (99)</td></tr><tr><td rowspan="1" colspan="1">Egg width</td><td rowspan="1" colspan="1">49–60 (54)</td><td rowspan="1" colspan="1">50–66 (60)</td><td rowspan="1" colspan="1">55–75 (66)</td></tr></tbody></table><table-wrap-foot><fn><p>* Only observed in holotype.</p></fn></table-wrap-foot></table-wrap></tp:treatment-sec><ref-list><ref id="B30"><mixed-citation xmlns:xlink="http://www.w3.org/1999/xlink" xlink:type="simple"><person-group><name name-style="western"><surname>Travassos</surname><given-names>L</given-names></name></person-group> (<year>1921</year>) <article-title>Trematodeos novos. II.</article-title><source>Brasil-Médico</source><volume>35</volume>: <fpage>179</fpage>–<lpage>186</lpage>.</mixed-citation></ref><ref id="B26"><mixed-citation xmlns:xlink="http://www.w3.org/1999/xlink" xlink:type="simple"><person-group><name name-style="western"><surname>Szidat</surname><given-names>L</given-names></name></person-group> (<year>1957</year>) <article-title>Über den Entwicklungszyklus von <italic><tp:taxon-name><tp:taxon-name-part taxon-name-part-type="genus">Psilochasmus</tp:taxon-name-part> <tp:taxon-name-part taxon-name-part-type="species">oxyurus</tp:taxon-name-part></tp:taxon-name></italic> (Creplin 1825, Lühe 1910) (<tp:taxon-name><tp:taxon-name-part taxon-name-part-type="class">Trematoda</tp:taxon-name-part></tp:taxon-name>, <tp:taxon-name><tp:taxon-name-part taxon-name-part-type="family">Psilostomidae</tp:taxon-name-part></tp:taxon-name>) in Argentinien.</article-title><source>Zeitschrift für Parasitenkunde</source><volume>18</volume>(<issue>1</issue>): <fpage>24</fpage>–<lpage>35</lpage>. <ext-link xlink:href="10.1007/BF00259024" ext-link-type="doi" xlink:type="simple">https://doi.org/10.1007/BF00259024</ext-link></mixed-citation></ref><ref id="B2"><mixed-citation xmlns:xlink="http://www.w3.org/1999/xlink" xlink:type="simple"><person-group><name name-style="western"><surname>Braun</surname><given-names>M</given-names></name></person-group> (<year>1902</year>) <article-title>Fascioliden der Vögel. Zoologische Jahrbücher.</article-title><source>Abteilung für Systematik, Geographie und Biologie der Tiere</source><volume>16</volume>: <fpage>1</fpage>–<lpage>162</lpage>.</mixed-citation></ref><ref id="B3"><mixed-citation xmlns:xlink="http://www.w3.org/1999/xlink" xlink:type="simple"><person-group><name name-style="western"><surname>Bykhovskaja-Pavlovskaja</surname><given-names>IE</given-names></name></person-group> (<year>1962</year>) <source>[Trematodes of birds of the fauna of USSR. Ecological and geographical review].</source><publisher-name>Leningrad</publisher-name>, <publisher-loc>Izdatel’stvo Akademii Nauk SSSR</publisher-loc>, <size units="page">407 pp</size>. [in Russian]</mixed-citation></ref></ref-list></tp:taxon-treatment>
