# Supplementary material for: ﻿Description of two new species of Psilochasmus Lühe, 1909 (Digenea, Psilostomidae), with remarks on the diversity of the genus and a key to its species
Source: Zookeys. 2025 Oct 1;1254:149–70. doi: 10.3897/zookeys.1254.162728 (PMC12508769; doi:10.3897/zookeys.1254.162728)
Supplement: XML Treatment for Psilochasmus urbeni [file zookeys.1254.162728-treatment3.xml]

<!DOCTYPE tp:taxon-treatment
  PUBLIC "-//TaxonX//DTD Taxonomic Treatment Publishing DTD v0 20100105//EN" "tax-treatment-NSO.dtd">
<tp:taxon-treatment xmlns:tp="http://www.plazi.org/taxpub"><tp:treatment-meta><kwd-group><label>Taxon classification</label><kwd>
                <named-content content-type="kingdom">Animalia</named-content>
              </kwd><kwd>
                <named-content content-type="order">Plagiorchiida</named-content>
              </kwd><kwd>
                <named-content content-type="family">Psilostomidae</named-content>
              </kwd></kwd-group><mixed-citation publication-type="journal"><person-group><name><surname>Achatz</surname><given-names>Tyler J.</given-names></name><name><surname>Morton</surname><given-names>Lauren B.</given-names></name><name><surname>Orlofske</surname><given-names>Sarah A.</given-names></name><name><surname>Brant</surname><given-names>Sara V.</given-names></name><name><surname>Montes</surname><given-names>Martin M.</given-names></name><name><surname>Bondone</surname><given-names>Federico</given-names></name><name><surname>Tkach</surname><given-names>Vasyl V.</given-names></name></person-group><article-title>﻿Description of two new species of <italic><tp:taxon-name><tp:taxon-name-part taxon-name-part-type="genus" reg="Psilochasmus">Psilochasmus</tp:taxon-name-part></tp:taxon-name></italic> Lühe, 1909 (<tp:taxon-name><tp:taxon-name-part taxon-name-part-type="subclass">Digenea</tp:taxon-name-part></tp:taxon-name>, <tp:taxon-name><tp:taxon-name-part taxon-name-part-type="family">Psilostomidae</tp:taxon-name-part></tp:taxon-name>), with remarks on the diversity of the genus and a key to its species</article-title><source>Zookeys</source><day>01</day><month>10</month><year>2025</year><volume>1254</volume><fpage>149</fpage><lpage>170</lpage><pub-id pub-id-type="doi">10.3897/zookeys.1254.162728</pub-id></mixed-citation></tp:treatment-meta><tp:nomenclature><label>﻿</label><tp:taxon-name><object-id xmlns:xlink="http://www.w3.org/1999/xlink" content-type="arpha" xlink:type="simple">D2E7F4B5-1BC7-5700-95BC-B9F15BDFA619</object-id>
              <tp:taxon-name-part taxon-name-part-type="genus" reg="Psilochasmus">Psilochasmus</tp:taxon-name-part>
              <tp:taxon-name-part taxon-name-part-type="species" reg="urbeni">urbeni</tp:taxon-name-part>
              <object-id xmlns:xlink="http://www.w3.org/1999/xlink" content-type="zoobank" xlink:type="simple">https://zoobank.org/526DBBCA-2017-4C43-A371-53F44D21C0BE</object-id>
            </tp:taxon-name><tp:taxon-authority>Achatz, Morton, Orlofske &amp; Tkach</tp:taxon-authority><tp:taxon-status xmlns:xlink="http://www.w3.org/1999/xlink" xlink:type="simple">sp. nov.</tp:taxon-status><xref ref-type="fig" rid="F4">Fig. 4c, d</xref></tp:nomenclature><tp:treatment-sec sec-type="type material" id="SECID0EDFAI"><title>Type material.</title><p><bold><italic>Holotype</italic></bold>: <named-content xmlns:xlink="http://www.w3.org/1999/xlink" content-type="dwc:institutional_code" xlink:title="Harold W. Manter Laboratory" xlink:href="http://grbio.org/institution/howard-w-manter-laboratory-parasitology" xlink:type="simple">HWML</named-content>-218110, labeled <italic><tp:taxon-name><tp:taxon-name-part taxon-name-part-type="genus" reg="Aythya">Aythya</tp:taxon-name-part> <tp:taxon-name-part taxon-name-part-type="species" reg="marila">marila</tp:taxon-name-part></tp:taxon-name></italic>, small intestine, Stump Lake, Nelson County, North Dakota, USA, 6 Nov 2006, coll. V.V. Tkach. <bold><italic>Paratypes</italic></bold>: <named-content xmlns:xlink="http://www.w3.org/1999/xlink" content-type="dwc:institutional_code" xlink:title="Harold W. Manter Laboratory" xlink:href="http://grbio.org/institution/howard-w-manter-laboratory-parasitology" xlink:type="simple">HWML</named-content>-218111 (hologenophore), <italic><tp:taxon-name><tp:taxon-name-part taxon-name-part-type="genus" reg="Aythya">Aythya</tp:taxon-name-part> <tp:taxon-name-part taxon-name-part-type="species" reg="affinis">affinis</tp:taxon-name-part></tp:taxon-name></italic>, small intestine, Lake Winnibigoshish, Itasca County, Minnesota, USA, 1 Nov 2007, coll. V.V. Tkach; <named-content xmlns:xlink="http://www.w3.org/1999/xlink" content-type="dwc:institutional_code" xlink:title="University of Wisconsin – Stevens Point Parasitology Collection" xlink:href="http://grbio.org/institution/university-wisconsin-stevens-point" xlink:type="simple">UWSP – PARA</named-content> (3 paratypes): <italic><tp:taxon-name><tp:taxon-name-part taxon-name-part-type="genus" reg="Aythya">Aythya</tp:taxon-name-part> <tp:taxon-name-part taxon-name-part-type="species" reg="affinis">affinis</tp:taxon-name-part></tp:taxon-name></italic>, small intestine, Green Bay, Lake Michigan, Oconto County, Wisconsin, USA, 24 Nov 2019, coll. S.A. Orlofske.</p></tp:treatment-sec><tp:treatment-sec sec-type="description" id="SECID0E5GAI"><title>Description.</title><p>Based on 5 specimens (measurements of holotype are given in text; measurements of entire series are given in Table <xref ref-type="table" rid="T2">2</xref>). Body elongate, cylindrical, widest near level of testes, 6,711 × 1,307, with narrow, retractable, muscular tail-like process. Body length to width ratio 5.1. Ratio of body width at level of testes to body width at level of ventral sucker 1.3. Tegument armed. Forebody length represents 35% of body length. Oral sucker subterminal, subspherical, 422 × 417. Ventral sucker protuberant with deep cavity, consisting of strongly muscular portion and extensive surrounding sub-tegumental rim, 785 × 830. Oral sucker to ventral sucker width ratio 0.5. Prepharynx not observed. Pharynx muscular, subspherical, 287 × 290. Oral sucker to pharynx length ratio 1.5; oral sucker to pharynx width ratio 1.4. Esophagus muscular, bifurcating immediately anterior to level of ventral sucker, 675. Ceca thin-walled, extending to near posterior end of body.</p><p>Testes tandem, in posterior half of body, lobulated. Anterior testis 705 × 436; posterior testis 901 × 408. Cirrus-sac elongate, slender, reaching level of ovary or anterior to it, 1,690 × 226. Internal seminal vesicle unipartite, tubular, with broader proximal part. Pars prostatica indistinct. Genital pore immediately anterior to level of ventral sucker.</p><p>Ovary subspherical, median or submedian, pretesticular, posterior to level of ventral sucker, 232 × 238. Mehlis’ gland between level of ovary and anterior testis. Uterine seminal receptacle present. Laurer’s canal not observed. Vitellarium distributed throughout most of hind body length, absent in tail, with most follicles lateral to gonads, uterus and cirrus-sac, confluent posterior to testes. Vitelline reservoir (not readily observed in holotype) between level of ovary and anterior testis. Eggs numerous, 42 in holotype, ≤137 in paratype, 90–104 × 62–70.</p><p>Excretory pore not observed. Excretory bladder not readily observed.</p></tp:treatment-sec><tp:treatment-sec sec-type="Taxonomic summary" id="SECID0ELHAI"><title>Taxonomic summary.</title><p><bold>Type host</bold>: <italic><tp:taxon-name><tp:taxon-name-part taxon-name-part-type="genus" reg="Aythya">Aythya</tp:taxon-name-part> <tp:taxon-name-part taxon-name-part-type="species" reg="marila">marila</tp:taxon-name-part></tp:taxon-name></italic> (L.) (<tp:taxon-name><tp:taxon-name-part taxon-name-part-type="order">Anseriformes</tp:taxon-name-part></tp:taxon-name>: <tp:taxon-name><tp:taxon-name-part taxon-name-part-type="family">Anatidae</tp:taxon-name-part></tp:taxon-name>).</p><p><bold>Other hosts</bold>: <italic><tp:taxon-name><tp:taxon-name-part taxon-name-part-type="genus" reg="Aythya">Aythya</tp:taxon-name-part> <tp:taxon-name-part taxon-name-part-type="species" reg="affinis">affinis</tp:taxon-name-part></tp:taxon-name></italic>, <italic><tp:taxon-name><tp:taxon-name-part taxon-name-part-type="genus" reg="Melanitta">Melanitta</tp:taxon-name-part> <tp:taxon-name-part taxon-name-part-type="species" reg="americana">americana</tp:taxon-name-part></tp:taxon-name></italic> (Swainson).</p><p><bold>Site</bold>: small intestine.</p><p><bold>Type locality</bold>: Stump Lake, Nelson County, North Dakota, USA; <named-content xmlns:xlink="http://www.w3.org/1999/xlink" content-type="dwc:verbatimCoordinates" xlink:type="simple"><named-content content-type="geo-json" specific-use="{&#34;type&#34;:&#34;Point&#34;,&#34;coordinates&#34;:[-98.303139,47.887639]}" id="NCID0ENJAI" xlink:type="simple">47°53'15.5"N, 98°18'11.3"W</named-content></named-content>.</p><p><bold>Other localities</bold>: Lake Winnibigoshish, Itasca County, Minnesota, U.S.A.; <named-content xmlns:xlink="http://www.w3.org/1999/xlink" content-type="dwc:verbatimCoordinates" xlink:type="simple"><named-content content-type="geo-json" specific-use="{&#34;type&#34;:&#34;Point&#34;,&#34;coordinates&#34;:[-94.275250,47.454111]}" id="NCID0EZJAI" xlink:type="simple">47°27'14.8"N, 94°16'30.9"W</named-content></named-content>; Green Bay, Lake Michigan, Oconto County, Wisconsin, USA; <named-content xmlns:xlink="http://www.w3.org/1999/xlink" content-type="dwc:verbatimCoordinates" xlink:type="simple"><named-content content-type="geo-json" specific-use="{&#34;type&#34;:&#34;Point&#34;,&#34;coordinates&#34;:[-87.881861,44.814222]}" id="NCID0EBKAI" xlink:type="simple">44°48'51.2"N, 87°52'54.7"W</named-content></named-content>; Monroe County, Florida.</p><p><bold>Specimens deposited</bold>: The type series consists of 5 fully mature specimens (one is a hologenophore).</p><p><bold>Representative DNA sequences</bold>: <ext-link xmlns:xlink="http://www.w3.org/1999/xlink" xlink:href="PX118875" ext-link-type="gen" xlink:type="simple">PX118875</ext-link> (5.8S+ITS2+28S), <ext-link xmlns:xlink="http://www.w3.org/1999/xlink" xlink:href="PX114586" ext-link-type="gen" xlink:type="simple">PX114586</ext-link> (<italic>nad</italic>1).</p></tp:treatment-sec><tp:treatment-sec sec-type="etymology" id="SECID0E1KAI"><title>Etymology.</title><p>This species is named for Bruce Urben (Wisconsin Waterfowl Association) and his family for their leadership in waterfowl conservation, support of wetland habitat restoration, and donation of numerous birds for parasitology research.</p></tp:treatment-sec><tp:treatment-sec sec-type="diagnosis" id="SECID0E6KAI"><title>Diagnosis.</title><p><italic><tp:taxon-name><tp:taxon-name-part taxon-name-part-type="genus" reg="Psilochasmus">Psilochasmus</tp:taxon-name-part> <tp:taxon-name-part taxon-name-part-type="species" reg="urbeni">urbeni</tp:taxon-name-part></tp:taxon-name></italic> sp. nov. belongs to the genus based on its echinostome-like body that lacks a cephalic collar and the presence of a protrusible, retractile, muscular tail-like process at the posterior end of the body. This new species has an oral sucker that is only slightly wider than the pharynx (oral sucker to pharynx width ratio 1.1–1.5, mean 1.3), whereas that of other <italic><tp:taxon-name><tp:taxon-name-part taxon-name-part-type="genus" reg="Psilochasmus">Psilochasmus</tp:taxon-name-part></tp:taxon-name></italic> spp. is typically much wider than the pharynx (oral sucker to pharynx width ratio 1.6–2.8 based on the present study, original descriptions and illustrations).</p><p>The body length of <italic><tp:taxon-name><tp:taxon-name-part taxon-name-part-type="genus" reg="Psilochasmus">P.</tp:taxon-name-part> <tp:taxon-name-part taxon-name-part-type="species" reg="urbeni">urbeni</tp:taxon-name-part></tp:taxon-name></italic> sp. nov. (6,000–7,020) is greater than <italic><tp:taxon-name><tp:taxon-name-part taxon-name-part-type="genus" reg="Psilochasmus">P.</tp:taxon-name-part> <tp:taxon-name-part taxon-name-part-type="species" reg="agilis">agilis</tp:taxon-name-part></tp:taxon-name></italic> (4,500), although the suckers and ovary in the two species are similar in size. The esophagus of <italic><tp:taxon-name><tp:taxon-name-part taxon-name-part-type="genus" reg="Psilochasmus">P.</tp:taxon-name-part> <tp:taxon-name-part taxon-name-part-type="species" reg="urbeni">urbeni</tp:taxon-name-part></tp:taxon-name></italic> sp. nov. (537–923) is much longer compared to <italic><tp:taxon-name><tp:taxon-name-part taxon-name-part-type="genus" reg="Psilochasmus">P.</tp:taxon-name-part> <tp:taxon-name-part taxon-name-part-type="species" reg="agilis">agilis</tp:taxon-name-part></tp:taxon-name></italic> (270 based on the original illustration). <italic><tp:taxon-name><tp:taxon-name-part taxon-name-part-type="genus" reg="Psilochasmus">Psilochasmus</tp:taxon-name-part> <tp:taxon-name-part taxon-name-part-type="species" reg="urbeni">urbeni</tp:taxon-name-part></tp:taxon-name></italic> sp. nov. and <tp:taxon-name><tp:taxon-name-part taxon-name-part-type="genus" reg="Psilochasmus">P.</tp:taxon-name-part> <tp:taxon-name-part taxon-name-part-type="uncertainty-rank">cf.</tp:taxon-name-part> <tp:taxon-name-part taxon-name-part-type="species" reg="agilis">agilis</tp:taxon-name-part></tp:taxon-name> differ by 0.1% in the 28S and 9.4–9.8% in the partial <italic>nad</italic>1 sequences (Table <xref ref-type="table" rid="T3">3</xref>).</p><p><italic><tp:taxon-name><tp:taxon-name-part taxon-name-part-type="genus" reg="Psilochasmus">Psilochasmus</tp:taxon-name-part> <tp:taxon-name-part taxon-name-part-type="species" reg="urbeni">urbeni</tp:taxon-name-part></tp:taxon-name></italic> sp. nov. is much longer than <italic><tp:taxon-name><tp:taxon-name-part taxon-name-part-type="genus" reg="Psilochasmus">P.</tp:taxon-name-part> <tp:taxon-name-part taxon-name-part-type="species" reg="longicirratus">longicirratus</tp:taxon-name-part></tp:taxon-name></italic> (body length 6,000–7,020 in the new species vs 3,740–5,000 in <italic><tp:taxon-name><tp:taxon-name-part taxon-name-part-type="genus" reg="Psilochasmus">P.</tp:taxon-name-part> <tp:taxon-name-part taxon-name-part-type="species" reg="longicirratus">longicirratus</tp:taxon-name-part></tp:taxon-name></italic>). Despite the difference in body length, all structures and organs overlap in size, except for testes; the testes of the new species are much larger (anterior testis 327–810 × 248–617; posterior testis 612–951 × 234–528) compared to <italic><tp:taxon-name><tp:taxon-name-part taxon-name-part-type="genus" reg="Psilochasmus">P.</tp:taxon-name-part> <tp:taxon-name-part taxon-name-part-type="species" reg="longicirratus">longicirratus</tp:taxon-name-part></tp:taxon-name></italic> (testes 170 in diameter). The eggs of <italic><tp:taxon-name><tp:taxon-name-part taxon-name-part-type="genus" reg="Psilochasmus">P.</tp:taxon-name-part> <tp:taxon-name-part taxon-name-part-type="species" reg="urbeni">urbeni</tp:taxon-name-part></tp:taxon-name></italic> sp. nov. (87–113, mean 99) are generally smaller than in <italic><tp:taxon-name><tp:taxon-name-part taxon-name-part-type="genus" reg="Psilochasmus">P.</tp:taxon-name-part> <tp:taxon-name-part taxon-name-part-type="species" reg="longicirratus">longicirratus</tp:taxon-name-part></tp:taxon-name></italic> (116–124).</p><p>Similar to the previous comparisons, the body length of <italic><tp:taxon-name><tp:taxon-name-part taxon-name-part-type="genus" reg="Psilochasmus">P.</tp:taxon-name-part> <tp:taxon-name-part taxon-name-part-type="species" reg="urbeni">urbeni</tp:taxon-name-part></tp:taxon-name></italic> sp. nov. (6,000–7,020) is greater than in <italic><tp:taxon-name><tp:taxon-name-part taxon-name-part-type="genus" reg="Psilochasmus">P.</tp:taxon-name-part> <tp:taxon-name-part taxon-name-part-type="species" reg="oxyurus">oxyurus</tp:taxon-name-part></tp:taxon-name></italic> (2,415–4,189 in new material). The esophagus of <italic><tp:taxon-name><tp:taxon-name-part taxon-name-part-type="genus" reg="Psilochasmus">P.</tp:taxon-name-part> <tp:taxon-name-part taxon-name-part-type="species" reg="urbeni">urbeni</tp:taxon-name-part></tp:taxon-name></italic> sp. nov. (537–923) is much longer than in <italic><tp:taxon-name><tp:taxon-name-part taxon-name-part-type="genus" reg="Psilochasmus">P.</tp:taxon-name-part> <tp:taxon-name-part taxon-name-part-type="species" reg="oxyurus">oxyurus</tp:taxon-name-part></tp:taxon-name></italic> (328–456 in new material). Both suckers and the pharynx are larger in the new species compared to <italic><tp:taxon-name><tp:taxon-name-part taxon-name-part-type="genus" reg="Psilochasmus">P.</tp:taxon-name-part> <tp:taxon-name-part taxon-name-part-type="species" reg="oxyurus">oxyurus</tp:taxon-name-part></tp:taxon-name></italic> (Table <xref ref-type="table" rid="T2">2</xref>). The oral sucker to pharynx length ratio is noticeably smaller in <italic><tp:taxon-name><tp:taxon-name-part taxon-name-part-type="genus" reg="Psilochasmus">P.</tp:taxon-name-part> <tp:taxon-name-part taxon-name-part-type="species" reg="urbeni">urbeni</tp:taxon-name-part></tp:taxon-name></italic> sp. nov. (1.1–1.5, mean 1.4) than in <italic><tp:taxon-name><tp:taxon-name-part taxon-name-part-type="genus" reg="Psilochasmus">P.</tp:taxon-name-part> <tp:taxon-name-part taxon-name-part-type="species" reg="oxyurus">oxyurus</tp:taxon-name-part></tp:taxon-name></italic> (1.8–2.3, mean 2.0 in new material). These species differ by 0% in the 28S, 0.2% in the 5.8S+ITS2, and 6.3% in the partial <italic>nad</italic>1 sequences (Table <xref ref-type="table" rid="T3">3</xref>).</p><p><italic><tp:taxon-name><tp:taxon-name-part taxon-name-part-type="genus" reg="Psilochasmus">Psilochasmus</tp:taxon-name-part> <tp:taxon-name-part taxon-name-part-type="species" reg="urbeni">urbeni</tp:taxon-name-part></tp:taxon-name></italic> sp. nov. has a well-developed esophagus (537–923 long), whereas the cecal bifurcation of <italic><tp:taxon-name><tp:taxon-name-part taxon-name-part-type="genus" reg="Psilochasmus">P.</tp:taxon-name-part> <tp:taxon-name-part taxon-name-part-type="species" reg="skrjabini">skrjabini</tp:taxon-name-part></tp:taxon-name></italic> is situated essentially immediately posterior to the pharynx. The oral sucker of <italic><tp:taxon-name><tp:taxon-name-part taxon-name-part-type="genus" reg="Psilochasmus">P.</tp:taxon-name-part> <tp:taxon-name-part taxon-name-part-type="species" reg="urbeni">urbeni</tp:taxon-name-part></tp:taxon-name></italic> sp. nov. (318–455) is also much longer than that of <italic><tp:taxon-name><tp:taxon-name-part taxon-name-part-type="genus" reg="Psilochasmus">P.</tp:taxon-name-part> <tp:taxon-name-part taxon-name-part-type="species" reg="skrjabini">skrjabini</tp:taxon-name-part></tp:taxon-name></italic> (200).</p><p>The body of <italic><tp:taxon-name><tp:taxon-name-part taxon-name-part-type="genus" reg="Psilochasmus">P.</tp:taxon-name-part> <tp:taxon-name-part taxon-name-part-type="species" reg="urbeni">urbeni</tp:taxon-name-part></tp:taxon-name></italic> sp. nov. lacks the strong lateral expansion immediately posterior to the level of the ventral sucker that is present in <italic><tp:taxon-name><tp:taxon-name-part taxon-name-part-type="genus" reg="Psilochasmus">P.</tp:taxon-name-part> <tp:taxon-name-part taxon-name-part-type="species" reg="slavaukrainii">slavaukrainii</tp:taxon-name-part></tp:taxon-name></italic> sp. nov. <italic><tp:taxon-name><tp:taxon-name-part taxon-name-part-type="genus" reg="Psilochasmus">Psilochasmus</tp:taxon-name-part> <tp:taxon-name-part taxon-name-part-type="species" reg="urbeni">urbeni</tp:taxon-name-part></tp:taxon-name></italic> sp. nov. is also a much larger digenean compared to <italic><tp:taxon-name><tp:taxon-name-part taxon-name-part-type="genus" reg="Psilochasmus">P.</tp:taxon-name-part> <tp:taxon-name-part taxon-name-part-type="species" reg="slavaukrainii">slavaukrainii</tp:taxon-name-part></tp:taxon-name></italic> sp. nov. in most regards, including body, sucker, and pharynx sizes as well as esophageal length (Table <xref ref-type="table" rid="T2">2</xref>). For example, the body length of <italic><tp:taxon-name><tp:taxon-name-part taxon-name-part-type="genus" reg="Psilochasmus">P.</tp:taxon-name-part> <tp:taxon-name-part taxon-name-part-type="species" reg="urbeni">urbeni</tp:taxon-name-part></tp:taxon-name></italic> sp. nov. is more than twice that of <italic><tp:taxon-name><tp:taxon-name-part taxon-name-part-type="genus" reg="Psilochasmus">P.</tp:taxon-name-part> <tp:taxon-name-part taxon-name-part-type="species" reg="slavaukrainii">slavaukrainii</tp:taxon-name-part></tp:taxon-name></italic> sp. nov. (6,000–7,020 vs 2,076–3,219). These species differ by 2% in the 28S, in 11.5% in the 5.8S+ITS2, and 15.3–16.2% in the partial <italic>nad</italic>1 sequences (Table <xref ref-type="table" rid="T3">3</xref>).</p><p><italic><tp:taxon-name><tp:taxon-name-part taxon-name-part-type="genus" reg="Psilochasmus">Psilochasmus</tp:taxon-name-part> <tp:taxon-name-part taxon-name-part-type="species" reg="urbeni">urbeni</tp:taxon-name-part></tp:taxon-name></italic> sp. nov. lacks a distinct additional muscular sphincter at the anterior end of pharynx, which is present in <italic><tp:taxon-name><tp:taxon-name-part taxon-name-part-type="genus" reg="Psilochasmus">P.</tp:taxon-name-part> <tp:taxon-name-part taxon-name-part-type="species" reg="sphincteropharynx">sphincteropharynx</tp:taxon-name-part></tp:taxon-name></italic>. Otherwise, <italic><tp:taxon-name><tp:taxon-name-part taxon-name-part-type="genus" reg="Psilochasmus">P.</tp:taxon-name-part> <tp:taxon-name-part taxon-name-part-type="species" reg="urbeni">urbeni</tp:taxon-name-part></tp:taxon-name></italic> sp. nov. is a larger species as compared with <italic><tp:taxon-name><tp:taxon-name-part taxon-name-part-type="genus" reg="Psilochasmus">P.</tp:taxon-name-part> <tp:taxon-name-part taxon-name-part-type="species" reg="sphincteropharynx">sphincteropharynx</tp:taxon-name-part></tp:taxon-name></italic>. The body length of <italic><tp:taxon-name><tp:taxon-name-part taxon-name-part-type="genus" reg="Psilochasmus">P.</tp:taxon-name-part> <tp:taxon-name-part taxon-name-part-type="species" reg="urbeni">urbeni</tp:taxon-name-part></tp:taxon-name></italic> sp. nov. (6,000–7,020) is noticeably greater than that of <italic><tp:taxon-name><tp:taxon-name-part taxon-name-part-type="genus" reg="Psilochasmus">P.</tp:taxon-name-part> <tp:taxon-name-part taxon-name-part-type="species" reg="sphincteropharynx">sphincteropharynx</tp:taxon-name-part></tp:taxon-name></italic> (4,200–4,250). Both suckers and the pharynx are larger in the new species (oral sucker 318–455 × 284–417; ventral sucker 402–785 × 520–830; pharynx 224–301 × 194–376) compared with <italic><tp:taxon-name><tp:taxon-name-part taxon-name-part-type="genus" reg="Psilochasmus">P.</tp:taxon-name-part> <tp:taxon-name-part taxon-name-part-type="species" reg="sphincteropharynx">sphincteropharynx</tp:taxon-name-part></tp:taxon-name></italic> (oral sucker 240–270 × 220–230; ventral sucker 270 in diameter; pharynx 150–162 × 160–170).</p><p>Intraspecific variation of 0.2–0.9% was detected among <italic>nad</italic>1 sequences of <italic><tp:taxon-name><tp:taxon-name-part taxon-name-part-type="genus" reg="Psilochasmus">P.</tp:taxon-name-part> <tp:taxon-name-part taxon-name-part-type="species" reg="urbeni">urbeni</tp:taxon-name-part></tp:taxon-name></italic> sp. nov. (Table <xref ref-type="table" rid="T3">3</xref>).</p></tp:treatment-sec><tp:treatment-sec><!--Section generated to contain objects referenced in tp:taxon-treatment.--><fig id="F4" position="float" orientation="portrait"><object-id xmlns:xlink="http://www.w3.org/1999/xlink" content-type="doi" xlink:type="simple">10.3897/zookeys.1254.162728.figure4</object-id><object-id xmlns:xlink="http://www.w3.org/1999/xlink" content-type="arpha" xlink:type="simple">05CF46AF-B4BD-52DD-BDF5-A3B1B5570EC9</object-id><label>Figure 4.</label><caption><p>New <italic><tp:taxon-name><tp:taxon-name-part taxon-name-part-type="genus" reg="Psilochasmus">Psilochasmus</tp:taxon-name-part></tp:taxon-name></italic> spp. A. <italic><tp:taxon-name><tp:taxon-name-part taxon-name-part-type="genus" reg="Psilochasmus">Psilochasmus</tp:taxon-name-part> <tp:taxon-name-part taxon-name-part-type="species" reg="slavaukrainii">slavaukrainii</tp:taxon-name-part></tp:taxon-name></italic> sp. nov. holotype, entire, ventral view; B. <italic><tp:taxon-name><tp:taxon-name-part taxon-name-part-type="genus" reg="Psilochasmus">P.</tp:taxon-name-part> <tp:taxon-name-part taxon-name-part-type="species" reg="slavaukrainii">slavaukrainii</tp:taxon-name-part></tp:taxon-name></italic> sp. nov. holotype, middle of body, ventral view; uterus and eggs omitted; C. <italic><tp:taxon-name><tp:taxon-name-part taxon-name-part-type="genus" reg="Psilochasmus">Psilochasmus</tp:taxon-name-part> <tp:taxon-name-part taxon-name-part-type="species" reg="urbeni">urbeni</tp:taxon-name-part></tp:taxon-name></italic> sp. nov. holotype, entire, ventral view; D. <italic><tp:taxon-name><tp:taxon-name-part taxon-name-part-type="genus" reg="Psilochasmus">P.</tp:taxon-name-part> <tp:taxon-name-part taxon-name-part-type="species" reg="urbeni">urbeni</tp:taxon-name-part></tp:taxon-name></italic> sp. nov. holotype, middle of body, ventral view; uterus and eggs omitted.</p></caption><graphic xmlns:xlink="http://www.w3.org/1999/xlink" xlink:href="zookeys-1254-149_article-162728__-g004.jpg" position="float" orientation="portrait" xlink:type="simple" id="oo_1428137.jpg"><uri content-type="original_file" xlink:type="simple">https://binary.pensoft.net/fig/1428137</uri></graphic></fig><table-wrap id="T2" position="float" orientation="portrait"><label>Table 2.</label><caption><p>Morphometric characters of the <italic><tp:taxon-name><tp:taxon-name-part taxon-name-part-type="genus" reg="Psilochasmus">Psilochasmus</tp:taxon-name-part></tp:taxon-name></italic> spp. described in the present study: ranges followed by mean in parentheses.</p></caption><table id="TID0EX3BG" rules="all"><tbody><tr><th rowspan="1" colspan="1">Species</th><th rowspan="1" colspan="1">
                      <italic>
                        <tp:taxon-name><tp:taxon-name-part taxon-name-part-type="genus" reg="Psilochasmus">P.</tp:taxon-name-part> <tp:taxon-name-part taxon-name-part-type="species" reg="oxyurus">oxyurus</tp:taxon-name-part></tp:taxon-name>
                      </italic>
                    </th><th rowspan="1" colspan="1"><italic><tp:taxon-name><tp:taxon-name-part taxon-name-part-type="genus" reg="Psilochasmus">P.</tp:taxon-name-part> <tp:taxon-name-part taxon-name-part-type="species" reg="slavaukrainii">slavaukrainii</tp:taxon-name-part></tp:taxon-name></italic> sp. nov.</th><th rowspan="1" colspan="1"><italic><tp:taxon-name><tp:taxon-name-part taxon-name-part-type="genus" reg="Psilochasmus">P.</tp:taxon-name-part> <tp:taxon-name-part taxon-name-part-type="species" reg="urbeni">urbeni</tp:taxon-name-part></tp:taxon-name></italic> sp. nov.</th></tr><tr><td rowspan="1" colspan="1">
                      <bold>Host</bold>
                    </td><td rowspan="1" colspan="1">
                      <italic>
                        <tp:taxon-name><tp:taxon-name-part taxon-name-part-type="genus" reg="Anas">Anas</tp:taxon-name-part> <tp:taxon-name-part taxon-name-part-type="species" reg="crecca">crecca</tp:taxon-name-part></tp:taxon-name>
                      </italic>
                    </td><td rowspan="1" colspan="1">
                      <italic>
                        <tp:taxon-name><tp:taxon-name-part taxon-name-part-type="genus" reg="Anas">Anas</tp:taxon-name-part> <tp:taxon-name-part taxon-name-part-type="species" reg="clypeata">clypeata</tp:taxon-name-part></tp:taxon-name>
                      </italic>
                    </td><td rowspan="1" colspan="1"><italic><tp:taxon-name><tp:taxon-name-part taxon-name-part-type="genus" reg="Aythya">Aythya</tp:taxon-name-part> <tp:taxon-name-part taxon-name-part-type="species" reg="marila">marila</tp:taxon-name-part></tp:taxon-name></italic>, <italic><tp:taxon-name><tp:taxon-name-part taxon-name-part-type="genus" reg="Aythya">Aythya</tp:taxon-name-part> <tp:taxon-name-part taxon-name-part-type="species" reg="affinis">affinis</tp:taxon-name-part></tp:taxon-name></italic></td></tr><tr><td rowspan="1" colspan="1">
                      <bold>Locality</bold>
                    </td><td rowspan="1" colspan="1">Ukraine</td><td rowspan="1" colspan="1">Ukraine</td><td rowspan="1" colspan="1">USA</td></tr><tr><td rowspan="1" colspan="1">
                      <bold>Number of specimens (<italic>n</italic>)</bold>
                    </td><td rowspan="1" colspan="1">6</td><td rowspan="1" colspan="1">4</td><td rowspan="1" colspan="1">5</td></tr><tr><td rowspan="1" colspan="1">Body length</td><td rowspan="1" colspan="1">2,415–4,189 (3,047)</td><td rowspan="1" colspan="1">2,076–3,219 (2,623)</td><td rowspan="1" colspan="1">6,000–7,020 (6,674)</td></tr><tr><td rowspan="1" colspan="1">Body width at level of testes</td><td rowspan="1" colspan="1">449–615 (534)</td><td rowspan="1" colspan="1">660–759 (699)</td><td rowspan="1" colspan="1">661–1,405 (1,080)</td></tr><tr><td rowspan="1" colspan="1">Body length to width ratio</td><td rowspan="1" colspan="1">5.4–6.8 (5.9)</td><td rowspan="1" colspan="1">3.1–4.3 (3.7)</td><td rowspan="1" colspan="1">5–7.4 (5.8)</td></tr><tr><td rowspan="1" colspan="1">Body width ratio at levels of testes:ventral sucker</td><td rowspan="1" colspan="1">1–1.3 (1.1)</td><td rowspan="1" colspan="1">1.5–1.8 (1.7)</td><td rowspan="1" colspan="1">0.9–1.5 (1.2)</td></tr><tr><td rowspan="1" colspan="1">Forebody length as (% of body length)</td><td rowspan="1" colspan="1">26–37% (32%)</td><td rowspan="1" colspan="1">30–36% (34%)</td><td rowspan="1" colspan="1">27–33% (30%)</td></tr><tr><td rowspan="1" colspan="1">Oral sucker length</td><td rowspan="1" colspan="1">213–294 (241)</td><td rowspan="1" colspan="1">192–259 (222)</td><td rowspan="1" colspan="1">318–455 (387)</td></tr><tr><td rowspan="1" colspan="1">Oral sucker width</td><td rowspan="1" colspan="1">209–282 (231)</td><td rowspan="1" colspan="1">195–206 (201)</td><td rowspan="1" colspan="1">284–417 (370)</td></tr><tr><td rowspan="1" colspan="1">Ventral sucker length</td><td rowspan="1" colspan="1">375–609 (460)</td><td rowspan="1" colspan="1">312–389 (343)</td><td rowspan="1" colspan="1">402–785 (632)</td></tr><tr><td rowspan="1" colspan="1">Ventral sucker width</td><td rowspan="1" colspan="1">387–586 (452)</td><td rowspan="1" colspan="1">330–426 (374)</td><td rowspan="1" colspan="1">520–830 (698)</td></tr><tr><td rowspan="1" colspan="1">Oral sucker to ventral sucker width ratio</td><td rowspan="1" colspan="1">0.5–0.6 (0.5)</td><td rowspan="1" colspan="1">0.5–0.6 (0.5)</td><td rowspan="1" colspan="1">0.5–0.6 (0.5)</td></tr><tr><td rowspan="1" colspan="1">Prepharynx</td><td rowspan="1" colspan="1">0–31 (11)</td><td rowspan="1" colspan="1">0 (0)</td><td rowspan="1" colspan="1">0–48 (19)</td></tr><tr><td rowspan="1" colspan="1">Pharynx length</td><td rowspan="1" colspan="1">107–145 (120)</td><td rowspan="1" colspan="1">103–143 (127)</td><td rowspan="1" colspan="1">224–301 (281)</td></tr><tr><td rowspan="1" colspan="1">Pharynx width</td><td rowspan="1" colspan="1">74–128 (106)</td><td rowspan="1" colspan="1">73–100 (90)</td><td rowspan="1" colspan="1">194–376 (282)</td></tr><tr><td rowspan="1" colspan="1">Oral sucker to pharynx length ratio</td><td rowspan="1" colspan="1">1.8–2.3 (2)</td><td rowspan="1" colspan="1">1.4–1.9 (1.7)</td><td rowspan="1" colspan="1">1.1–1.5 (1.4)</td></tr><tr><td rowspan="1" colspan="1">Oral sucker to pharynx width ratio</td><td rowspan="1" colspan="1">1.6–2.8 (2.3)</td><td rowspan="1" colspan="1">2.1–2.7 (2.3)</td><td rowspan="1" colspan="1">1.1–1.5 (1.3)</td></tr><tr><td rowspan="1" colspan="1">Esophagus length</td><td rowspan="1" colspan="1">328–456 (370)</td><td rowspan="1" colspan="1">182–482 (330)</td><td rowspan="1" colspan="1">537–923 (673)</td></tr><tr><td rowspan="1" colspan="1">Anterior testis length</td><td rowspan="1" colspan="1">286–485 (355)</td><td rowspan="1" colspan="1">217–269 (237)</td><td rowspan="1" colspan="1">327–810 (646)</td></tr><tr><td rowspan="1" colspan="1">Anterior testis width</td><td rowspan="1" colspan="1">174–258 (223)</td><td rowspan="1" colspan="1">222–238 (230)</td><td rowspan="1" colspan="1">248–617 (468)</td></tr><tr><td rowspan="1" colspan="1">Posterior testis length</td><td rowspan="1" colspan="1">308–517 (386)</td><td rowspan="1" colspan="1">221–345 (279)</td><td rowspan="1" colspan="1">612–951 (820)</td></tr><tr><td rowspan="1" colspan="1">Posterior testis width</td><td rowspan="1" colspan="1">148–236 (191)</td><td rowspan="1" colspan="1">157–208 (189)</td><td rowspan="1" colspan="1">234–528 (395)</td></tr><tr><td rowspan="1" colspan="1">Cirrus-sac length</td><td rowspan="1" colspan="1">487–1197 (769)</td><td rowspan="1" colspan="1">421–501 (462)</td><td rowspan="1" colspan="1">1,690*</td></tr><tr><td rowspan="1" colspan="1">Cirrus-sac width</td><td rowspan="1" colspan="1">53–100 (72)</td><td rowspan="1" colspan="1">68–80 (75)</td><td rowspan="1" colspan="1">226*</td></tr><tr><td rowspan="1" colspan="1">Ovary length</td><td rowspan="1" colspan="1">110–180 (133)</td><td rowspan="1" colspan="1">95–128 (115)</td><td rowspan="1" colspan="1">108–273 (225)</td></tr><tr><td rowspan="1" colspan="1">Ovary width</td><td rowspan="1" colspan="1">103–148 (118)</td><td rowspan="1" colspan="1">82–128 (113)</td><td rowspan="1" colspan="1">108–278 (228)</td></tr><tr><td rowspan="1" colspan="1">Number of eggs</td><td rowspan="1" colspan="1">2–17 (6)</td><td rowspan="1" colspan="1">1–5 (4)</td><td rowspan="1" colspan="1">1–137 (78)</td></tr><tr><td rowspan="1" colspan="1">Egg length</td><td rowspan="1" colspan="1">79–99 (88)</td><td rowspan="1" colspan="1">84–101 (94)</td><td rowspan="1" colspan="1">87–113 (99)</td></tr><tr><td rowspan="1" colspan="1">Egg width</td><td rowspan="1" colspan="1">49–60 (54)</td><td rowspan="1" colspan="1">50–66 (60)</td><td rowspan="1" colspan="1">55–75 (66)</td></tr></tbody></table><table-wrap-foot><fn><p>* Only observed in holotype.</p></fn></table-wrap-foot></table-wrap><table-wrap id="T3" position="float" orientation="portrait"><label>Table 3.</label><caption><p>Divergence percentages among <italic><tp:taxon-name><tp:taxon-name-part taxon-name-part-type="genus" reg="Psilochasmus">Psilochasmus</tp:taxon-name-part></tp:taxon-name></italic> spp. resulting from pairwise sequence comparisons of 458 base pair long alignment of the partial <italic>nad</italic>1 gene (above diagonal), 1,141 base pair long alignment of the partial 28S gene (below diagonal, before slash) and 1,257 base pair long alignment of 5.8S+ITS2 (below diagonal, after slash). GenBank numbers for the <italic>nad</italic>1 sequences are provided in the top row. GenBank numbers for ribosomal sequences are provided in the first column.</p></caption><table id="TID0EASAI" rules="all"><tbody><tr><th rowspan="2" colspan="1"/><th rowspan="2" colspan="1"/><th rowspan="1" colspan="1">1.</th><th rowspan="1" colspan="1">2.</th><th rowspan="1" colspan="1">3.</th><th rowspan="1" colspan="1">4.</th><th rowspan="1" colspan="1">5.</th><th rowspan="1" colspan="1">6.</th><th rowspan="1" colspan="1">7.</th><th rowspan="1" colspan="1">8.</th><th rowspan="1" colspan="1">9.</th></tr><tr><th rowspan="1" colspan="1" style="color: #396ba6">
                      <ext-link xmlns:xlink="http://www.w3.org/1999/xlink" xlink:href="PX114582" ext-link-type="gen" xlink:type="simple">PX114582</ext-link>
                    </th><th rowspan="1" colspan="1" style="color: #396ba6">
                      <ext-link xmlns:xlink="http://www.w3.org/1999/xlink" xlink:href="PX114583" ext-link-type="gen" xlink:type="simple">PX114583</ext-link>
                    </th><th rowspan="1" colspan="1" style="color: #396ba6">
                      <ext-link xmlns:xlink="http://www.w3.org/1999/xlink" xlink:href="PX114585" ext-link-type="gen" xlink:type="simple">PX114585</ext-link>
                    </th><th rowspan="1" colspan="1" style="color: #396ba6">
                      <ext-link xmlns:xlink="http://www.w3.org/1999/xlink" xlink:href="PX114584" ext-link-type="gen" xlink:type="simple">PX114584</ext-link>
                    </th><th rowspan="1" colspan="1" style="color: #396ba6">
                      <ext-link xmlns:xlink="http://www.w3.org/1999/xlink" xlink:href="PX114586" ext-link-type="gen" xlink:type="simple">PX114586</ext-link>
                    </th><th rowspan="1" colspan="1" style="color: #396ba6">
                      <ext-link xmlns:xlink="http://www.w3.org/1999/xlink" xlink:href="PX114587" ext-link-type="gen" xlink:type="simple">PX114587</ext-link>
                    </th><th rowspan="1" colspan="1" style="color: #396ba6">
                      <ext-link xmlns:xlink="http://www.w3.org/1999/xlink" xlink:href="PX114588" ext-link-type="gen" xlink:type="simple">PX114588</ext-link>
                    </th><th rowspan="1" colspan="1" style="color: #396ba6">
                      <ext-link xmlns:xlink="http://www.w3.org/1999/xlink" xlink:href="PX114589" ext-link-type="gen" xlink:type="simple">PX114589</ext-link>
                    </th><th rowspan="1" colspan="1">–</th></tr><tr><td rowspan="1" colspan="1">
                      <bold>1.</bold>
                    </td><td rowspan="1" colspan="1">
                      <tp:taxon-name><tp:taxon-name-part taxon-name-part-type="genus" reg="Psilochasmus">P.</tp:taxon-name-part> <tp:taxon-name-part taxon-name-part-type="uncertainty-rank">cf.</tp:taxon-name-part> <tp:taxon-name-part taxon-name-part-type="species" reg="agilis">agilis</tp:taxon-name-part></tp:taxon-name>
                      <ext-link xmlns:xlink="http://www.w3.org/1999/xlink" xlink:href="PX111703" ext-link-type="gen" xlink:type="simple">PX111703</ext-link>
                    </td><td rowspan="1" colspan="1">–</td><td rowspan="1" colspan="1">9.8</td><td rowspan="1" colspan="1">16.8</td><td rowspan="1" colspan="1">17.2</td><td rowspan="1" colspan="1">9.6</td><td rowspan="1" colspan="1">9.4</td><td rowspan="1" colspan="1">9.8</td><td rowspan="1" colspan="1">9.0</td><td rowspan="1" colspan="1">–</td></tr><tr><td rowspan="1" colspan="1">
                      <bold>2.</bold>
                    </td><td rowspan="1" colspan="1"><italic><tp:taxon-name><tp:taxon-name-part taxon-name-part-type="genus" reg="Psilochasmus">P.</tp:taxon-name-part> <tp:taxon-name-part taxon-name-part-type="species" reg="oxyurus">oxyurus</tp:taxon-name-part></tp:taxon-name></italic><ext-link xmlns:xlink="http://www.w3.org/1999/xlink" xlink:href="PX118872" ext-link-type="gen" xlink:type="simple">PX118872</ext-link>*</td><td rowspan="1" colspan="1">0.1/–</td><td rowspan="1" colspan="1">–</td><td rowspan="1" colspan="1">16.4</td><td rowspan="1" colspan="1">16.8</td><td rowspan="1" colspan="1">6.3</td><td rowspan="1" colspan="1">6.1</td><td rowspan="1" colspan="1">6.6</td><td rowspan="1" colspan="1">5.7</td><td rowspan="1" colspan="1">–</td></tr><tr><td rowspan="1" colspan="1">
                      <bold>3.</bold>
                    </td><td rowspan="1" colspan="1"><italic><tp:taxon-name><tp:taxon-name-part taxon-name-part-type="genus" reg="Psilochasmus">P.</tp:taxon-name-part> <tp:taxon-name-part taxon-name-part-type="species" reg="slavaukrainii">slavaukrainii</tp:taxon-name-part></tp:taxon-name></italic> sp. nov. <ext-link xmlns:xlink="http://www.w3.org/1999/xlink" xlink:href="PX118874" ext-link-type="gen" xlink:type="simple">PX118874</ext-link></td><td rowspan="1" colspan="1">2.1/–</td><td rowspan="1" colspan="1">2.0/11.5</td><td rowspan="1" colspan="1">–</td><td rowspan="1" colspan="1">0.4</td><td rowspan="1" colspan="1">15.5</td><td rowspan="1" colspan="1">15.7</td><td rowspan="1" colspan="1">15.7</td><td rowspan="1" colspan="1">15.3</td><td rowspan="1" colspan="1">–</td></tr><tr><td rowspan="1" colspan="1">
                      <bold>4.</bold>
                    </td><td rowspan="1" colspan="1"><italic><tp:taxon-name><tp:taxon-name-part taxon-name-part-type="genus" reg="Psilochasmus">P.</tp:taxon-name-part> <tp:taxon-name-part taxon-name-part-type="species" reg="slavaukrainii">slavaukrainii</tp:taxon-name-part></tp:taxon-name></italic> sp. nov. <ext-link xmlns:xlink="http://www.w3.org/1999/xlink" xlink:href="PX118873" ext-link-type="gen" xlink:type="simple">PX118873</ext-link></td><td rowspan="1" colspan="1">2.1/–</td><td rowspan="1" colspan="1">2.0/11.5</td><td rowspan="1" colspan="1">0/0</td><td rowspan="1" colspan="1">–</td><td rowspan="1" colspan="1">15.9</td><td rowspan="1" colspan="1">16.2</td><td rowspan="1" colspan="1">16.2</td><td rowspan="1" colspan="1">15.7</td><td rowspan="1" colspan="1">–</td></tr><tr><td rowspan="1" colspan="1">
                      <bold>5.</bold>
                    </td><td rowspan="1" colspan="1"><italic><tp:taxon-name><tp:taxon-name-part taxon-name-part-type="genus" reg="Psilochasmus">P.</tp:taxon-name-part> <tp:taxon-name-part taxon-name-part-type="species" reg="urbeni">urbeni</tp:taxon-name-part></tp:taxon-name></italic> sp. nov. <ext-link xmlns:xlink="http://www.w3.org/1999/xlink" xlink:href="PX118875" ext-link-type="gen" xlink:type="simple">PX118875</ext-link></td><td rowspan="1" colspan="1">0.1/–</td><td rowspan="1" colspan="1">0/0.2</td><td rowspan="1" colspan="1">2.0/11.5</td><td rowspan="1" colspan="1">2.0/11.5</td><td rowspan="1" colspan="1">–</td><td rowspan="1" colspan="1">0.7</td><td rowspan="1" colspan="1">0.2</td><td rowspan="1" colspan="1">0.7</td><td rowspan="1" colspan="1">–</td></tr><tr><td rowspan="1" colspan="1">
                      <bold>6.</bold>
                    </td><td rowspan="1" colspan="1"><italic><tp:taxon-name><tp:taxon-name-part taxon-name-part-type="genus" reg="Psilochasmus">P.</tp:taxon-name-part> <tp:taxon-name-part taxon-name-part-type="species" reg="urbeni">urbeni</tp:taxon-name-part></tp:taxon-name></italic> sp. nov. –</td><td rowspan="1" colspan="1">–/–</td><td rowspan="1" colspan="1">–/–</td><td rowspan="1" colspan="1">–/–</td><td rowspan="1" colspan="1">–/–</td><td rowspan="1" colspan="1">–/–</td><td rowspan="1" colspan="1">–</td><td rowspan="1" colspan="1">0.9</td><td rowspan="1" colspan="1">0.4</td><td rowspan="1" colspan="1">–</td></tr><tr><td rowspan="1" colspan="1">
                      <bold>7.</bold>
                    </td><td rowspan="1" colspan="1"><italic><tp:taxon-name><tp:taxon-name-part taxon-name-part-type="genus" reg="Psilochasmus">P.</tp:taxon-name-part> <tp:taxon-name-part taxon-name-part-type="species" reg="urbeni">urbeni</tp:taxon-name-part></tp:taxon-name></italic> sp. nov. –</td><td rowspan="1" colspan="1">–/–</td><td rowspan="1" colspan="1">–/–</td><td rowspan="1" colspan="1">–/–</td><td rowspan="1" colspan="1">–/–</td><td rowspan="1" colspan="1">–/–</td><td rowspan="1" colspan="1">–/–</td><td rowspan="1" colspan="1">–</td><td rowspan="1" colspan="1">0.9</td><td rowspan="1" colspan="1">–</td></tr><tr><td rowspan="1" colspan="1">
                      <bold>8.</bold>
                    </td><td rowspan="1" colspan="1"><italic><tp:taxon-name><tp:taxon-name-part taxon-name-part-type="genus" reg="Psilochasmus">P.</tp:taxon-name-part> <tp:taxon-name-part taxon-name-part-type="species" reg="urbeni">urbeni</tp:taxon-name-part></tp:taxon-name></italic> sp. nov. –</td><td rowspan="1" colspan="1">–/–</td><td rowspan="1" colspan="1">–/–</td><td rowspan="1" colspan="1">–/–</td><td rowspan="1" colspan="1">–/–</td><td rowspan="1" colspan="1">–/–</td><td rowspan="1" colspan="1">–/–</td><td rowspan="1" colspan="1"/><td rowspan="1" colspan="1">–</td><td rowspan="1" colspan="1">–</td></tr><tr><td rowspan="1" colspan="1">
                      <bold>9.</bold>
                    </td><td rowspan="1" colspan="1"><italic><tp:taxon-name><tp:taxon-name-part taxon-name-part-type="genus" reg="Psilochasmus">Psilochasmus</tp:taxon-name-part></tp:taxon-name></italic> sp. <ext-link xmlns:xlink="http://www.w3.org/1999/xlink" xlink:href="AY395577" ext-link-type="gen" xlink:type="simple">AY395577</ext-link></td><td rowspan="1" colspan="1">0.5/–</td><td rowspan="1" colspan="1">0.4/–</td><td rowspan="1" colspan="1">2.5/–</td><td rowspan="1" colspan="1">2.5/–</td><td rowspan="1" colspan="1">0.4/–</td><td rowspan="1" colspan="1">–/–</td><td rowspan="1" colspan="1">–/–</td><td rowspan="1" colspan="1">–/–</td><td rowspan="1" colspan="1">–</td></tr></tbody></table><table-wrap-foot><fn><p>*28S region from this specimen is identical to the 28S sequence of <italic><tp:taxon-name><tp:taxon-name-part taxon-name-part-type="genus" reg="Psilochasmus">P.</tp:taxon-name-part> <tp:taxon-name-part taxon-name-part-type="species" reg="oxyurus">oxyurus</tp:taxon-name-part></tp:taxon-name></italic> collected from <italic><tp:taxon-name><tp:taxon-name-part taxon-name-part-type="genus" reg="Anas">Anas</tp:taxon-name-part> <tp:taxon-name-part taxon-name-part-type="species" reg="platyrhynchos">platyrhynchos</tp:taxon-name-part></tp:taxon-name></italic> in Kherson region, Ukraine available in GenBank (<ext-link xmlns:xlink="http://www.w3.org/1999/xlink" xlink:href="AF151940" ext-link-type="gen" xlink:type="simple">AF151940</ext-link>).</p></fn></table-wrap-foot></table-wrap></tp:treatment-sec></tp:taxon-treatment>
